# Supplementary material for: Loss of ALK4 promotes cancer progression through regulating TGF-β receptor N-glycosylation
Source: Nat Commun. 2025 Dec 17;17:854. doi: 10.1038/s41467-025-67563-1 (PMC12828005; doi:10.1038/s41467-025-67563-1)
Supplement: Supplementary file 3 — Supplementary Data 1 [file 41467_2025_67563_MOESM3_ESM.xlsx]

## Sheet: Sheet1
Antibody			Primer Sequence			gRNA/shRNA Sequences
Name	Company, Cat#, Dilution		Name	Sequence		Name	Sequence
ZO-1	CST, 5406, 1:1000		SERPINE1_Forward	ATCAGCCACTGGAAAGGCAA		ALK4_gRNA_1	GCACATGGAGATCGTGGGCA
β-catenin	CST, 8480, 1:1000		SERPINE1_Reverse	CTCTAGGGGCTTCCTGAGGT		ALK4_gRNA_2	AGCCTGAGCACCCGTCCATG
FN1	CST, 26836, 1:1000		LGALS3_Forward	GGTCTGGAAACCCAAACCCT		ALK4_gRNA_3	GCTACACTGACTACTGCAAC
E-cadherin	CST, 14472, 1:1000		LGALS3_Reverse	GTTATCAGCATGCGAGGCAC		ALK4_shRNA_1	TGTGGCTTGTTTCTGACTATC
N-cadherin	CST, 13116, 1:1000		TGFBRI_Forward	ACTGTAAAGTCATCACCTGGC		ALK4_shRNA_2	GAACCATCGTTTTACAAGA
Vimentin	CST, 5741, 1:1000		TGFBRI_Reverse	ACAGCAACTTCTTCTCCCCG		MGAT5_gRNA_1	TGGCAAGTTGGAGTCGAAGG
α-SMA	CST, 19245, 1:2000		hACVR1B_Forward	ACACTGACTACTGCAACAGGATCG		MGAT5_gRNA_2	CATTGAACTAATTCACCAAG
pSmad2 (WB/IF)	CST, 18338, 1:1000		hACVR1B_Reverse	ATCCTGGAGCGTCTTGTCTTTGGA		MGAT5_gRNA_3	GAGACTACGGATCCGGCGAA
pSmad2 (IHC)	CST, 3108, 1:100		hACVR1B_Forward	TCAGAAGCTGCGTCCCAACATC
Total Smad2	CST, 3103, 1:1000		hACVR1B_Reverse	CGTTGGCATACCAACACTCTCG
pSmad3	CST, 9520, 1:1000		mAcvr1b_Forward	TACGACTTAGTGCCCTCCGA
Total Smad3	CST, 9513, 1:1000		mAcvr1b_Reverse	GACATTGGGCCGTAGCTTCT
β-actin	CST, 3700, 1:5000		TGFBR2_Forward	CTGCACATCGTCCTGTGGA
ALK4	R&D Systems, AF222, 1:250		TGFBR2_Reverse	CTGCACCGTTGTTGTCAGTG
TβRI	R&D Systems, AF3025, 1:1000		MMP2_Forward	GAGTGCATGAACCAACCAGC
TβRI	Accession # P36897, 1:1000		MMP2_Reverse	AAACTTGCAGGGCTGTCCTT
TβRII	R&D Systems, AF-241-NA, 1:250		SNAI1_Forward	CAGGACTCTAATCCAGAGTTTACCTTC
TβRII	Accession # P37173.2, 1:1000		SNAI1_Reverse	GGGATGGCTGCCAGCA
Galectin-3	CST, 12733, 1:1000		SNAI2_Forward	TGACCTGTCTGCAAATGCTC
CK19	CST, 12434, 1:1000		SNAI2_Reverse	CAGACCCTGGTTGCTTCAA
Zeb1	CST, 70512, 1:1000		MGAT5_Forward	GGCACCGGAACAAACTCAAC
Slug	CST, 9585, 1:1000		MGAT5_Reverse	CCTTGAGCTCAGCCAGTGAA
Snail	CST, 3879, 1:1000		MGAT5 V2_Forward	GCACCGGAACAAACTCAACC
Smad4	CST, 46535, 1;1000		MGAT5 V2_Reverse	CCATAGTCTGCGTAGCAGGG
pP38	CST, 4511, 1:1000		ETS1_Forward	CTCAAGCCGACTCTCACCAT
Total P38	CST, 9212, 1:1000		ETS1_Reverse	TTTGGGATCCCCAGTCGTTG
pAKT	CST, 9271, 1:1000		ETS1 V2_Forward	TTCTCCGAGACCCTCTCCAG
Total AKT	CST, 4691, 1:1000		ETS1 V2_Reverse	CATGTTGTCTGGGGTGACGA
pErk1/2	CST, 9101, 1:1000		SMAD2_Forward	ATCAGTGGGATACAACAGGC
Total Erk1/2	CST, 9102, 1:1000		SMAD2_Reverse	AGACGGCTTCAAAACCCTGA
KI67	CST, 9449, 1:800		18S_Forward	gcaattattccccatgaacg
GFAT2	Proteintech, 15189-1-AP, 1:500		18S_Reverse	gggacttaatcaacgcaagc
PHA-L biotinylated	Vector Laboratories, B-1115-2, 1:1000		hGAPDH_Forward	GCAAATTCCATGGCACCGT
Anti-rabbit IgG (H+L) (DyLight™ 800 4X PEG Conjugate)	CST, 5151, 1:3000		hGAPDH_Reverse	GACTCCACGACGTACTCAGC
Anti-mouse IgG (H+L) (DyLight™ 680 Conjugate)	CST, 5470, 1:3000		mGapdh_Forward	GGGTCCCAGCTTAGGTTCATC
Anti-Mouse IgG (H+L) (HRP)	Jackson ImmunorResearch, 115-035-003, 1:2000		mGapdh_Reverse	TACGGCCAAATCCGTTCACA
Anti-Rabbit IgG (H+L) (HRP)	Jackson ImmunorResearch, 111-035-144, 1:2000		mEts1_F	CCAGAATCCTGTTACACCTCGG
			mEts1_R	CAGCGTCTGATAGGACTCTGTG
			mMgat5_F	CGCGAATGGATGTGCTTTCCTG
			mMgat5_R	GACTTCTGCGTAAGGATGCTGG
			mLgals3_F	AACACGAAGCAGGACAATAACTGG
			mLgals3_R	GCAGTAGGTGAGCATCGTTGAC
			mFn1_F	CCCTATCTCTGATACCGTTGTCC
			mFn1_R	TGCCGCAACTACTGTGATTCGG
			mSnai1_F	CCGATGAGGACAGTGGCAAA
			mSnai1_R	ACATCCGAGTGGGTTTGGAG
			mSnai2_F	TCTGTGGCAAGGCTTTCTCCAG
			mSnai2_R	TGCAGATGTGCCCTCAGGTTTG
			mZeb1_F	ATTCAGCTACTGTGAGCCCTGC
			mZeb1_R	CATTCTGGTCCTCCACAGTGGA
			mTwist1_F	GATTCAGACCCTCAAACTGGCG
			mTwist1_R	AGACGGAGAAGGCGTAGCTGAG
