# Supplementary material for: Loss of ALK4 promotes cancer progression through regulating TGF-β receptor N-glycosylation
Source: Nat Commun. 2025 Dec 17;17:854. doi: 10.1038/s41467-025-67563-1 (PMC12828005; doi:10.1038/s41467-025-67563-1)
Supplement: Supplementary file 4 — Supplementary Data 2 [file 41467_2025_67563_MOESM4_ESM.xlsx]

## Sheet: String raw data
#node1	node2	node1_string_id	node2_string_id	neighborhood_on_chromosome	gene_fusion	phylogenetic_cooccurrence	homology	coexpression	experimentally_determined_interaction	database_annotated	automated_textmining	combined_score
ADGRG1	FN1	9606.ENSP00000455215	9606.ENSP00000346839	0	0	0	0	0.051	0	0	0.589	0.593
ADGRG1	TGM2	9606.ENSP00000455215	9606.ENSP00000355330	0	0	0	0	0.06	0	0	0.849	0.852
ADGRG1	ARRB1	9606.ENSP00000455215	9606.ENSP00000409581	0	0	0	0	0.045	0.051	0	0.533	0.54
ANPEP	MMP2	9606.ENSP00000300060	9606.ENSP00000219070	0	0	0	0	0.12	0	0	0.604	0.637
ANPEP	LGALS3	9606.ENSP00000300060	9606.ENSP00000254301	0	0	0	0	0.097	0	0	0.584	0.608
ANPEP	ITGB3	9606.ENSP00000300060	9606.ENSP00000452786	0	0	0	0	0.109	0	0	0.571	0.601
ANPEP	CD44	9606.ENSP00000300060	9606.ENSP00000398632	0	0	0	0	0.12	0	0	0.752	0.772
ANPEP	ENG	9606.ENSP00000300060	9606.ENSP00000362299	0	0	0	0	0.143	0	0	0.847	0.863
ARRB1	FN1	9606.ENSP00000409581	9606.ENSP00000346839	0	0	0	0	0.042	0	0.4	0.293	0.558
ARRB1	PRKACB	9606.ENSP00000409581	9606.ENSP00000359719	0	0	0	0	0.042	0	0	0.649	0.649
ARRB1	ADGRG1	9606.ENSP00000409581	9606.ENSP00000455215	0	0	0	0	0.045	0.051	0	0.533	0.54
ARRB1	SNCA	9606.ENSP00000409581	9606.ENSP00000500990	0	0	0	0	0.087	0.292	0	0.539	0.675
C3	VTN	9606.ENSP00000245907	9606.ENSP00000226218	0	0	0	0	0.145	0	0	0.765	0.79
C3	FN1	9606.ENSP00000245907	9606.ENSP00000346839	0	0	0	0	0.108	0.096	0	0.57	0.623
C3	F2	9606.ENSP00000245907	9606.ENSP00000308541	0	0	0	0	0.109	0.127	0.54	0.689	0.874
CALD1	COL5A2	9606.ENSP00000354826	9606.ENSP00000364000	0	0	0	0	0.256	0.107	0	0.521	0.654
CD44	MMP2	9606.ENSP00000398632	9606.ENSP00000219070	0	0	0	0	0.08	0	0.5	0.942	0.971
CD44	VTN	9606.ENSP00000398632	9606.ENSP00000226218	0	0	0	0	0.055	0	0	0.861	0.863
CD44	LGALS3	9606.ENSP00000398632	9606.ENSP00000254301	0	0	0	0	0.226	0.093	0	0.875	0.904
CD44	THBS1	9606.ENSP00000398632	9606.ENSP00000260356	0	0	0	0	0.184	0	0	0.727	0.767
CD44	LGALS3BP	9606.ENSP00000398632	9606.ENSP00000262776	0	0	0	0	0.067	0	0	0.537	0.549
CD44	ANPEP	9606.ENSP00000398632	9606.ENSP00000300060	0	0	0	0	0.12	0	0	0.752	0.772
CD44	ITGA3	9606.ENSP00000398632	9606.ENSP00000315190	0	0	0	0	0.08	0	0	0.63	0.645
CD44	FN1	9606.ENSP00000398632	9606.ENSP00000346839	0	0	0	0	0.073	0.292	0.9	0.996	0.999
CD44	ENG	9606.ENSP00000398632	9606.ENSP00000362299	0	0	0	0	0.101	0	0	0.889	0.896
CD44	ITGB3	9606.ENSP00000398632	9606.ENSP00000452786	0	0	0	0	0.097	0	0	0.828	0.838
COL5A2	MMP2	9606.ENSP00000364000	9606.ENSP00000219070	0	0	0	0	0.357	0.098	0	0.36	0.596
COL5A2	ITGA3	9606.ENSP00000364000	9606.ENSP00000315190	0	0	0	0	0.085	0	0	0.482	0.506
COL5A2	FN1	9606.ENSP00000364000	9606.ENSP00000346839	0	0	0	0	0.328	0.05	0	0.755	0.83
COL5A2	CALD1	9606.ENSP00000364000	9606.ENSP00000354826	0	0	0	0	0.256	0.107	0	0.521	0.654
COL5A2	ITGB3	9606.ENSP00000364000	9606.ENSP00000452786	0	0	0	0	0.062	0.051	0	0.537	0.552
EFNB3	SEMA3A	9606.ENSP00000226091	9606.ENSP00000265362	0	0	0	0	0.059	0	0	0.519	0.528
ENG	LGALS3	9606.ENSP00000362299	9606.ENSP00000254301	0	0	0	0	0.083	0.359	0	0.546	0.709
ENG	THBS1	9606.ENSP00000362299	9606.ENSP00000260356	0	0	0	0	0.109	0	0	0.623	0.65
ENG	ANPEP	9606.ENSP00000362299	9606.ENSP00000300060	0	0	0	0	0.143	0	0	0.847	0.863
ENG	FN1	9606.ENSP00000362299	9606.ENSP00000346839	0	0	0	0	0.086	0	0	0.608	0.626
ENG	CD44	9606.ENSP00000362299	9606.ENSP00000398632	0	0	0	0	0.101	0	0	0.889	0.896
F2	VTN	9606.ENSP00000308541	9606.ENSP00000226218	0	0	0	0	0.323	0	0	0.558	0.688
F2	C3	9606.ENSP00000308541	9606.ENSP00000245907	0	0	0	0	0.109	0.127	0.54	0.689	0.874
F2	ITGB3	9606.ENSP00000308541	9606.ENSP00000452786	0	0	0	0	0	0	0	0.502	0.502
F2	FN1	9606.ENSP00000308541	9606.ENSP00000346839	0	0	0	0	0.117	0.067	0	0.767	0.792
FN1	ITGB4	9606.ENSP00000346839	9606.ENSP00000200181	0	0	0	0.546	0	0	0.65	0.355	0.764
FN1	MMP2	9606.ENSP00000346839	9606.ENSP00000219070	0	0	0.104	0.615	0.255	0.24	0	0.577	0.756
FN1	VTN	9606.ENSP00000346839	9606.ENSP00000226218	0	0	0	0	0.067	0	0	0.999	0.999
FN1	C3	9606.ENSP00000346839	9606.ENSP00000245907	0	0	0	0	0.108	0.096	0	0.57	0.623
FN1	RAP1B	9606.ENSP00000346839	9606.ENSP00000250559	0	0	0	0	0.042	0.071	0.4	0.294	0.572
FN1	LGALS3	9606.ENSP00000346839	9606.ENSP00000254301	0	0	0	0	0.079	0.199	0	0.982	0.985
FN1	THBS1	9606.ENSP00000346839	9606.ENSP00000260356	0	0	0	0	0.12	0.467	0.72	0.996	0.999
FN1	LGALS3BP	9606.ENSP00000346839	9606.ENSP00000262776	0	0	0	0	0.076	0.434	0	0.917	0.953
FN1	NRP1	9606.ENSP00000346839	9606.ENSP00000265371	0	0	0.295	0	0.179	0	0	0.447	0.652
FN1	F2	9606.ENSP00000346839	9606.ENSP00000308541	0	0	0	0	0.117	0.067	0	0.767	0.792
FN1	ITGA3	9606.ENSP00000346839	9606.ENSP00000315190	0	0	0	0	0.099	0.292	0.9	0.99	0.999
FN1	PTPRJ	9606.ENSP00000346839	9606.ENSP00000400010	0	0	0	0.549	0	0	0	0.537	0.537
FN1	ARRB1	9606.ENSP00000346839	9606.ENSP00000409581	0	0	0	0	0.042	0	0.4	0.293	0.558
FN1	ADGRG1	9606.ENSP00000346839	9606.ENSP00000455215	0	0	0	0	0.051	0	0	0.589	0.593
FN1	ENG	9606.ENSP00000346839	9606.ENSP00000362299	0	0	0	0	0.086	0	0	0.608	0.626
FN1	COL5A2	9606.ENSP00000346839	9606.ENSP00000364000	0	0	0	0	0.328	0.05	0	0.755	0.83
FN1	TGM2	9606.ENSP00000346839	9606.ENSP00000355330	0	0	0	0	0.112	0.803	0	0.986	0.997
FN1	ITGB3	9606.ENSP00000346839	9606.ENSP00000452786	0	0	0	0	0.072	0.977	0.9	0.995	0.999
FN1	CD44	9606.ENSP00000346839	9606.ENSP00000398632	0	0	0	0	0.073	0.292	0.9	0.996	0.999
ITGA3	ITGB4	9606.ENSP00000315190	9606.ENSP00000200181	0	0	0	0	0.216	0.361	0.72	0.89	0.982
ITGA3	VTN	9606.ENSP00000315190	9606.ENSP00000226218	0	0	0	0	0.055	0	0.65	0.461	0.806
ITGA3	LGALS3	9606.ENSP00000315190	9606.ENSP00000254301	0	0	0	0	0.09	0	0	0.503	0.528
ITGA3	THBS1	9606.ENSP00000315190	9606.ENSP00000260356	0	0	0	0	0.097	0.054	0.9	0.645	0.965
ITGA3	COL5A2	9606.ENSP00000315190	9606.ENSP00000364000	0	0	0	0	0.085	0	0	0.482	0.506
ITGA3	CD44	9606.ENSP00000315190	9606.ENSP00000398632	0	0	0	0	0.08	0	0	0.63	0.645
ITGA3	ITGB3	9606.ENSP00000315190	9606.ENSP00000452786	0	0	0	0	0.067	0.135	0.9	0.774	0.979
ITGA3	FN1	9606.ENSP00000315190	9606.ENSP00000346839	0	0	0	0	0.099	0.292	0.9	0.99	0.999
ITGB3	ITGB4	9606.ENSP00000452786	9606.ENSP00000200181	0	0	0	0.822	0.067	0	0.72	0.437	0.84
ITGB3	MMP2	9606.ENSP00000452786	9606.ENSP00000219070	0	0	0	0	0.097	0.297	0	0.403	0.588
ITGB3	VTN	9606.ENSP00000452786	9606.ENSP00000226218	0	0	0	0	0	0	0.9	0.997	0.999
ITGB3	RAP1B	9606.ENSP00000452786	9606.ENSP00000250559	0	0	0	0	0.072	0.071	0.4	0.252	0.562
ITGB3	LGALS3	9606.ENSP00000452786	9606.ENSP00000254301	0	0	0	0	0.082	0	0	0.558	0.577
ITGB3	THBS1	9606.ENSP00000452786	9606.ENSP00000260356	0	0	0	0	0.146	0.524	0.9	0.656	0.984
ITGB3	NRP1	9606.ENSP00000452786	9606.ENSP00000265371	0	0.006	0	0	0.075	0	0	0.553	0.569
ITGB3	ANPEP	9606.ENSP00000452786	9606.ENSP00000300060	0	0	0	0	0.109	0	0	0.571	0.601
ITGB3	F2	9606.ENSP00000452786	9606.ENSP00000308541	0	0	0	0	0	0	0	0.502	0.502
ITGB3	ITGA3	9606.ENSP00000452786	9606.ENSP00000315190	0	0	0	0	0.067	0.135	0.9	0.774	0.979
ITGB3	FN1	9606.ENSP00000452786	9606.ENSP00000346839	0	0	0	0	0.072	0.977	0.9	0.995	0.999
ITGB3	COL5A2	9606.ENSP00000452786	9606.ENSP00000364000	0	0	0	0	0.062	0.051	0	0.537	0.552
ITGB3	CD44	9606.ENSP00000452786	9606.ENSP00000398632	0	0	0	0	0.097	0	0	0.828	0.838
ITGB3	PCDH7	9606.ENSP00000452786	9606.ENSP00000441802	0	0	0	0	0	0.062	0.4	0.216	0.52
ITGB4	FN1	9606.ENSP00000200181	9606.ENSP00000346839	0	0	0	0.546	0	0	0.65	0.355	0.764
ITGB4	VTN	9606.ENSP00000200181	9606.ENSP00000226218	0	0	0	0	0	0	0.65	0.446	0.798
ITGB4	ITGB3	9606.ENSP00000200181	9606.ENSP00000452786	0	0	0	0.822	0.067	0	0.72	0.437	0.84
ITGB4	THBS1	9606.ENSP00000200181	9606.ENSP00000260356	0	0	0	0	0.087	0.069	0.65	0.567	0.854
ITGB4	ITGA3	9606.ENSP00000200181	9606.ENSP00000315190	0	0	0	0	0.216	0.361	0.72	0.89	0.982
LGALS3	MMP2	9606.ENSP00000254301	9606.ENSP00000219070	0	0	0	0	0.077	0	0	0.683	0.695
LGALS3	VTN	9606.ENSP00000254301	9606.ENSP00000226218	0	0	0	0	0.057	0	0	0.866	0.868
LGALS3	SNCA	9606.ENSP00000254301	9606.ENSP00000500990	0	0	0	0	0.096	0.226	0	0.346	0.503
LGALS3	ITGA3	9606.ENSP00000254301	9606.ENSP00000315190	0	0	0	0	0.09	0	0	0.503	0.528
LGALS3	THBS1	9606.ENSP00000254301	9606.ENSP00000260356	0	0	0	0	0.097	0	0	0.531	0.559
LGALS3	ITGB3	9606.ENSP00000254301	9606.ENSP00000452786	0	0	0	0	0.082	0	0	0.558	0.577
LGALS3	ANPEP	9606.ENSP00000254301	9606.ENSP00000300060	0	0	0	0	0.097	0	0	0.584	0.608
LGALS3	ENG	9606.ENSP00000254301	9606.ENSP00000362299	0	0	0	0	0.083	0.359	0	0.546	0.709
LGALS3	CD44	9606.ENSP00000254301	9606.ENSP00000398632	0	0	0	0	0.226	0.093	0	0.875	0.904
LGALS3	FN1	9606.ENSP00000254301	9606.ENSP00000346839	0	0	0	0	0.079	0.199	0	0.982	0.985
LGALS3	LGALS3BP	9606.ENSP00000254301	9606.ENSP00000262776	0	0	0	0	0.074	0.837	0	0.998	0.999
LGALS3BP	MMP2	9606.ENSP00000262776	9606.ENSP00000219070	0	0	0	0	0.08	0	0	0.482	0.503
LGALS3BP	LGALS3	9606.ENSP00000262776	9606.ENSP00000254301	0	0	0	0	0.074	0.837	0	0.998	0.999
LGALS3BP	THBS1	9606.ENSP00000262776	9606.ENSP00000260356	0	0	0	0	0	0.094	0	0.544	0.569
LGALS3BP	CD44	9606.ENSP00000262776	9606.ENSP00000398632	0	0	0	0	0.067	0	0	0.537	0.549
LGALS3BP	FN1	9606.ENSP00000262776	9606.ENSP00000346839	0	0	0	0	0.076	0.434	0	0.917	0.953
MMP2	LGALS3BP	9606.ENSP00000219070	9606.ENSP00000262776	0	0	0	0	0.08	0	0	0.482	0.503
MMP2	NRP1	9606.ENSP00000219070	9606.ENSP00000265371	0	0	0	0	0.097	0	0	0.559	0.584
MMP2	ITGB3	9606.ENSP00000219070	9606.ENSP00000452786	0	0	0	0	0.097	0.297	0	0.403	0.588
MMP2	COL5A2	9606.ENSP00000219070	9606.ENSP00000364000	0	0	0	0	0.357	0.098	0	0.36	0.596
MMP2	ANPEP	9606.ENSP00000219070	9606.ENSP00000300060	0	0	0	0	0.12	0	0	0.604	0.637
MMP2	LGALS3	9606.ENSP00000219070	9606.ENSP00000254301	0	0	0	0	0.077	0	0	0.683	0.695
MMP2	FN1	9606.ENSP00000219070	9606.ENSP00000346839	0	0	0.104	0.615	0.255	0.24	0	0.577	0.756
MMP2	CD44	9606.ENSP00000219070	9606.ENSP00000398632	0	0	0	0	0.08	0	0.5	0.942	0.971
MMP2	THBS1	9606.ENSP00000219070	9606.ENSP00000260356	0	0	0	0	0.123	0.292	0.9	0.786	0.985
NRP1	MMP2	9606.ENSP00000265371	9606.ENSP00000219070	0	0	0	0	0.097	0	0	0.559	0.584
NRP1	THBS1	9606.ENSP00000265371	9606.ENSP00000260356	0	0	0	0	0.115	0	0	0.568	0.601
NRP1	SEMA3A	9606.ENSP00000265371	9606.ENSP00000265362	0	0	0	0	0.074	0.92	0.9	0.999	0.999
NRP1	ITGB3	9606.ENSP00000265371	9606.ENSP00000452786	0	0.006	0	0	0.075	0	0	0.553	0.569
NRP1	FN1	9606.ENSP00000265371	9606.ENSP00000346839	0	0	0.295	0	0.179	0	0	0.447	0.652
PCDH7	ITGB3	9606.ENSP00000441802	9606.ENSP00000452786	0	0	0	0	0	0.062	0.4	0.216	0.52
PRKACB	RAP1B	9606.ENSP00000359719	9606.ENSP00000250559	0	0	0	0	0.078	0.129	0.9	0.393	0.944
PRKACB	ARRB1	9606.ENSP00000359719	9606.ENSP00000409581	0	0	0	0	0.042	0	0	0.649	0.649
PTPRJ	THBS1	9606.ENSP00000400010	9606.ENSP00000260356	0	0	0	0	0.063	0.106	0	0.798	0.816
PTPRJ	FN1	9606.ENSP00000400010	9606.ENSP00000346839	0	0	0	0.549	0	0	0	0.537	0.537
RAP1B	ITGB3	9606.ENSP00000250559	9606.ENSP00000452786	0	0	0	0	0.072	0.071	0.4	0.252	0.562
RAP1B	FN1	9606.ENSP00000250559	9606.ENSP00000346839	0	0	0	0	0.042	0.071	0.4	0.294	0.572
RAP1B	PRKACB	9606.ENSP00000250559	9606.ENSP00000359719	0	0	0	0	0.078	0.129	0.9	0.393	0.944
SEMA3A	EFNB3	9606.ENSP00000265362	9606.ENSP00000226091	0	0	0	0	0.059	0	0	0.519	0.528
SEMA3A	NRP1	9606.ENSP00000265362	9606.ENSP00000265371	0	0	0	0	0.074	0.92	0.9	0.999	0.999
SNCA	LGALS3	9606.ENSP00000500990	9606.ENSP00000254301	0	0	0	0	0.096	0.226	0	0.346	0.503
SNCA	ARRB1	9606.ENSP00000500990	9606.ENSP00000409581	0	0	0	0	0.087	0.292	0	0.539	0.675
TGM2	THBS1	9606.ENSP00000355330	9606.ENSP00000260356	0	0	0	0	0.114	0.247	0	0.422	0.581
TGM2	FN1	9606.ENSP00000355330	9606.ENSP00000346839	0	0	0	0	0.112	0.803	0	0.986	0.997
TGM2	ADGRG1	9606.ENSP00000355330	9606.ENSP00000455215	0	0	0	0	0.06	0	0	0.849	0.852
THBS1	ITGB4	9606.ENSP00000260356	9606.ENSP00000200181	0	0	0	0	0.087	0.069	0.65	0.567	0.854
THBS1	MMP2	9606.ENSP00000260356	9606.ENSP00000219070	0	0	0	0	0.123	0.292	0.9	0.786	0.985
THBS1	VTN	9606.ENSP00000260356	9606.ENSP00000226218	0	0	0	0	0.042	0	0	0.825	0.826
THBS1	LGALS3	9606.ENSP00000260356	9606.ENSP00000254301	0	0	0	0	0.097	0	0	0.531	0.559
THBS1	LGALS3BP	9606.ENSP00000260356	9606.ENSP00000262776	0	0	0	0	0	0.094	0	0.544	0.569
THBS1	TGM2	9606.ENSP00000260356	9606.ENSP00000355330	0	0	0	0	0.114	0.247	0	0.422	0.581
THBS1	NRP1	9606.ENSP00000260356	9606.ENSP00000265371	0	0	0	0	0.115	0	0	0.568	0.601
THBS1	ENG	9606.ENSP00000260356	9606.ENSP00000362299	0	0	0	0	0.109	0	0	0.623	0.65
THBS1	CD44	9606.ENSP00000260356	9606.ENSP00000398632	0	0	0	0	0.184	0	0	0.727	0.767
THBS1	PTPRJ	9606.ENSP00000260356	9606.ENSP00000400010	0	0	0	0	0.063	0.106	0	0.798	0.816
THBS1	ITGA3	9606.ENSP00000260356	9606.ENSP00000315190	0	0	0	0	0.097	0.054	0.9	0.645	0.965
THBS1	ITGB3	9606.ENSP00000260356	9606.ENSP00000452786	0	0	0	0	0.146	0.524	0.9	0.656	0.984
THBS1	FN1	9606.ENSP00000260356	9606.ENSP00000346839	0	0	0	0	0.12	0.467	0.72	0.996	0.999
VTN	ITGB4	9606.ENSP00000226218	9606.ENSP00000200181	0	0	0	0	0	0	0.65	0.446	0.798
VTN	F2	9606.ENSP00000226218	9606.ENSP00000308541	0	0	0	0	0.323	0	0	0.558	0.688
VTN	C3	9606.ENSP00000226218	9606.ENSP00000245907	0	0	0	0	0.145	0	0	0.765	0.79
VTN	ITGA3	9606.ENSP00000226218	9606.ENSP00000315190	0	0	0	0	0.055	0	0.65	0.461	0.806
VTN	THBS1	9606.ENSP00000226218	9606.ENSP00000260356	0	0	0	0	0.042	0	0	0.825	0.826
VTN	CD44	9606.ENSP00000226218	9606.ENSP00000398632	0	0	0	0	0.055	0	0	0.861	0.863
VTN	LGALS3	9606.ENSP00000226218	9606.ENSP00000254301	0	0	0	0	0.057	0	0	0.866	0.868
VTN	ITGB3	9606.ENSP00000226218	9606.ENSP00000452786	0	0	0	0	0	0	0.9	0.997	0.999
VTN	FN1	9606.ENSP00000226218	9606.ENSP00000346839	0	0	0	0	0.067	0	0	0.999	0.999

## Sheet: # connection summary
Protein name	# of connection
FN1	19
ITGB3	14
THBS1	13
LGALS3	11
CD44	10
MMP2	9
VTN	9
ITGA3	8
ANPEP	5
COL5A2	5
ENG	5
ITGB4	5
LGALS3BP	5
NRP1	5
ARRB1	4
F2	4
ADGRG1	3
C3	3
RAP1B	3
TGM2	3
PRKACB	2
PTPRJ	2
SEMA3A	2
SNCA	2
CALD1	1
EFNB3	1
PCDH7	1
