# Supplementary material for: Loss of ALK4 promotes cancer progression through regulating TGF-β receptor N-glycosylation
Source: Nat Commun. 2025 Dec 17;17:854. doi: 10.1038/s41467-025-67563-1 (PMC12828005; doi:10.1038/s41467-025-67563-1)
Supplement: Supplementary file 5 — Supplementary Data 3 [file 41467_2025_67563_MOESM5_ESM.xlsx]

## Sheet: Sheet1
Tissue Type and Site	Sample ID	Sex	Age	Race
Healthy; Pancreas	HPanc1	F	60-70	Caucasian/White
Healthy; Pancreas	HPanc2	F	60-70	Caucasian/White
Healthy; Pancreas	HPanc3	M	70-80	Caucasian/White
Healthy; Pancreas	HPanc4	F	60-70	Caucasian/White
Healthy; Pancreas	HPanc5	F	50-60	Caucasian/White
Healthy; Pancreas	HPanc6	F	50-60	Caucasian/White
Healthy; Pancreas	HPanc7	F	70-80	Black or African American
Healthy; Pancreas	HPanc8	F	70-80	Caucasian/White
Healthy; Pancreas	HPanc9	F	70-80	Caucasian/White
Healthy; Pancreas	HPanc10	M	60-70	Caucasian/White
Healthy; Pancreas	HPanc11	F	50-60	Caucasian/White
Healthy; Pancreas	HPanc12	F	50-60	Caucasian/White
Healthy; Pancreas	HPanc13	F	70-80	Other
Invasive ductal adenocarcinoma; Pancreas	TPanc1	F	70-80	Caucasian/White
Invasive ductal adenocarcinoma; Pancreas	TPanc2	F	70-80	Caucasian/White
Invasive ductal adenocarcinoma; Pancreas	TPanc3	M	70-80	Caucasian/White
Acinar cell carcinoma; Pancreas	TPanc4	M	70-80	Caucasian/White
Invasive ductal adenocarcinoma; Pancreas	TPanc5	M	50-60	Caucasian/White
Invasive ductal adenocarcinoma; Pancreas	TPanc6	F	80-90	Caucasian/White
Invasive ductal adenocarcinoma; Pancreas	TPanc7	M	70-80	Black or African American
Invasive ductal adenocarcinoma; Pancreas	TPanc8	M	40-50	Caucasian/White
Invasive ductal adenocarcinoma; Pancreas	TPanc9	M	50-60	Black or African American
Invasive ductal adenocarcinoma; Pancreas	TPanc10	F	70-80	Caucasian/White
Invasive ductal adenocarcinoma; Pancreas	TPanc11	M	70-80	Caucasian/White
Invasive ductal adenocarcinoma; Pancreas	TPanc12	M	70-80	Caucasian/White
Invasive ductal adenocarcinoma; Pancreas	TPanc13	M	60-70	Black or African American
Invasive ductal adenocarcinoma; Pancreas	TPanc14	F	70-80	Other
Invasive ductal adenocarcinoma; Pancreas	TPanc15	M	60-70	Caucasian/White
Invasive ductal adenocarcinoma; Pancreas	TPanc16	F	50-60	Caucasian/White
Invasive ductal adenocarcinoma; Pancreas	TPanc17	F	70-80	Caucasian/White
Invasive ductal adenocarcinoma; Pancreas	TPanc18	F	70-80	Caucasian/White
Invasive ductal adenocarcinoma; Pancreas	TPanc19	F	70-80	Caucasian/White
Mucinous adenocarcinoma; Pancreas	TPanc20	F	60-70	Black or African American
