# Supplementary material for: Loss of ALK4 promotes cancer progression through regulating TGF-β receptor N-glycosylation
Source: Nat Commun. 2025 Dec 17;17:854. doi: 10.1038/s41467-025-67563-1 (PMC12828005; doi:10.1038/s41467-025-67563-1)
Supplement: Supplementary file 8 — Source data [file 41467_2025_67563_MOESM8_ESM.zip › Source Data/Source data 1.xlsx]

## Sheet: Figure 1
Figure 1a	Datasets	FC	95% CI	p value
	GENT2 (93, 4293)	0.508501	0.00609707	1.18551e-96
	GSE41119 (10,19)	0.644065	0.0498943	0.0070169
	GSE87049 (35,250)	1.12298	0.0495359	0.0119119
	GSE76250 (33,165)	0.915784	0.0282331	0.0122935
	GSE18229 (8,8)	0.889896	0.150472	0.0470781
	GSE124646 (10,30)	0.842357	0.107002	0.0933195
	GSE32641 (7,90)	0.896142	0.0398429	0.158691
	GSE54002 (16,417)	0.87331	0.0433885	0.265185
	GSE28884 (11,168)	0.891502	0.0523667	0.29543
	GSE45498 (5,67)	0.89277	0.0689319	0.407181
	GSE22820(10,166)	1.08697	0.0642695	0.527207
	GSE22384 (9,12)	0.882334	0.424382	0.582064
	GSE39004 (47,51)	1.0095	0.0949634	0.868295
	GSE37751 (47, 61)	1.0095	0.0949634	0.868295
	GSE70947 (148,148)	0.995402	0.0542073	0.908979
	Pool (498,5846)	0.626055	0.00829585	4.60686e-129
Figure 1b	Datasets (n of normal, tumor)	fold change	upper	lower	CI	p value
	GSE62165 (13,118)	0.59	0.62248	0.55752	0.03248	1.17959e-08
	GSE77859 (3,79)	1.015	1.02225	1.00775	0.00725428	0.000367
	GENT2 (14,41)	0.66	0.7582	0.5618	0.0982	0.000542991
	GSE45765 (9,152)	0.78	0.827826	0.732174	0.0478257	0.00244476
	GSE62452 (61,69)	0.89	0.94265	0.83735	0.05265	0.00580067
	GSE71729 (46,166)	0.864461	0.920221	0.808702	0.0557591	0.0171945
	GSE101448 (13,18)	0.785698	0.854675	0.71672	0.0689779	0.024385
	GSE132956 (5,10)	0.846885	0.948729	0.745041	0.101844	0.02865
	GSE63111 (7,28)	0.77	0.814466	0.725534	0.0444659	0.0521312
	GSE28735 (45,45)	0.87	0.92829	0.81171	0.0582897	0.05829
	GSE130221 (6,6)	0.81	1.0393	0.5807	0.2293	0.19
	GSE11838 (4,28)	0.9358	1.00118	0.870418	0.0653817	0.46308
	GSE32688 (7,25)	1.073	1.3846	0.761402	0.311598	0.806596
	GSE15471 (39,39)	0.997531	1.09584	0.89922	0.0983102	0.968984
	GSE16515 (16,36)	0.996244	1.19458	0.797909	0.198336	0.981831
	Pool (288,746)	0.839297			0.0232035	5.1697e-14
Figure 1c	Normal	Tumor
	-1.63578	-0.352
	0.109191	-0.29521
	-0.38719	0.0819
	-0.38515	-0.51694
	0.387714	-0.42485
	0.477576	-0.61181
	0.243428	0.488663
	0.13617	-0.46288
	0.135907	-0.60035
	0.616983	-0.64798
	0.244715	-1.55673
	1.09065	-0.73521
	-0.03336	-0.89076
		0.799098
		-0.6183
		-0.70777
		-0.73786
		-0.58711
		-0.04649
		-0.55468
Figure 1d		HR	p value
	GSE42968 (n = 104)	0.47	0.011
	E-MTAB-365 (n = 426)	0.7358	0.0137
	GSE11121 (n = 200)	0.47	0.014
	GSE61304 (n = 62)	0.33	0.014
	GSE1456 (n = 159)	0.45	0.015
	GSE3494 (n = 227)	0.61	0.021
	GSE45255 (n = 139)	0.22	0.034
	GSE26971 (n = 97)	0.49	0.066
	GSE26971 (n = 276)	0.49	0.066
	GSE2603 (n = 99)	0.4991	0.07
	GSE17705 (n = 196)	0.7	0.2
	GSE16391 (n = 55)	0.48	0.27
	GSE21653 (n = 240)	0.8	0.34
	GSE12276 (n = 204)	0.89	0.42
	GSE16446 (n = 120)	0.83	0.64
	GSE2034 (n = 286)	1.03	0.88
Figure 1f		LumA	LumB	HER2	Basal
	TCGA (n = 1016)	1.00002	0.903956	1.16102	0.443637
	METABRIC(n = 1738)	0.999996	0.918041	0.908074	0.474241
	GSE22133 (n = 278)	1.0005	0.946763	0.822289	0.685818
	GSE25307 (n = 426)	0.997447	0.975324	0.90294	0.682415
	GSE54275 (n = 239)	1.00053	0.992706	0.917258	0.845706
	GSE78958 (n = 418)	0.999953	0.889463	1.01708	0.737669
	GSE80999 (n = 334)	1	1.0286	0.988985	0.886379
	GSE25055 (n = 285)	1.00004	0.956726	0.821352	0.727977
	GSE49481 (n = 247)	1.00066	0.98923	0.911754	0.846611
	GSE65194 (n = 153)	1.00001	0.8589	0.920123	0.608382

## Sheet: Figure 2
Figure 2a	shNTC	shALK4	rALK4		Figure 2d	pBABE	ALK4		Figure 2e	pBABE	ALK4		Figure 2h	shNTC	shALK4		Figure 2g	shNTC	shALK4
	4.4	488	4.4			3	0			0.76	0.74			1.42	0.58			18.5	3.2
	3.9	281	3.93			2	0			1.47	0.69			0.85	0.28			19.2	4.1
	3.67	76.9	3.77			0	0			1.59	0.59			1.37	0.2			28.7	4.9
	3.84	5.17	4.17			0	2			1.84	0.53			1.18	0.51			35.4	5.8
	3.51	5.13	7.29			15	0			2.09	0.86			1.47	0.67			36.1	7.3
	3.44	5.57	4.54			10	0			1.25	0.81			1.258	0.448			45.8	8.5
	3.54	4.94	4.07			11	0			1.23	0.79							47.3	9.2
	3.97	5.37	4.33			12	0			1.21	0.88							48.2	10.8
	8.18	6.8	4.31			17	2				0.81
		4.85				11	2				0.24
						4
						8
						6
Figure 2c	post-injection	post-injection	week1	week1	week2	week2	week3	week3	week4	week4	week6	week6
	pBABE	ALK4	pBABE	ALK4	pBABE	ALK4	pBABE	ALK4	pBABE	ALK4	pBABE	ALK4
	43.7	41.5	3.8	4.1	4.1	4.1		2.7		3.7		3.9
	31.7	46.3	3.8	4.1	5.7	4.1	5.5	2.5	12.2	3.9	74.4	4.4
	47.3	28.5	3.8	4.2	5.1	4	6.3	3.3	16.9	3.8	121.2	4
	24.9	49.2	3.8	4.2	4.4	3.8	5	2.6	12	3.9
	42.9	38.1	3.8	4.2	4.1		6	3.4	16.6	3.8	121.9	4.9
	45.6	30.7	3.8	4.2	7.1	3.9	14.3	2	51	3.8	340.8	4.3
	50.3	62.6	3.8	4.3	4.8	3.9	7.8	1.5	19.2	3.8	164.4	4.7
	26.8	47.2	3.9	4.3	3.8	4	8.4	2.3	20.3	3.9	148.3	3.8
	27.5	34.4	3.9	4.3	4.5	4	7.1	2.9	18.3	3.9	142.5	4.8
	49.7	58.5	4	4.3	4.7	3.9	6.1	1.8	15.2		93.1	3.5
	23	60.5	4	4.3	4.2	4	5.8	2.8	16.9	3.8	97.2	4.2
	36.7	53.1	4.1	4.3	5.3	4.1		2.5	18.9	3.8	110.9	4.1
	40.5	43.4	4.1	4.4	3.5	3.9	5.4	2.1	14.1	3.6	84.1	4.4
	43.3	34.4	4.1	4.4	5.5	3.8	10.1		31.4	3.7	217.7	4.9
	33.7	61	4.2	4.4	4.9	4	6.2	3.2	12.7	4.2	84.9	4.5

## Sheet: Figure 3
Figure 3c	NTC	ALK4 KO1	ALK4 KO2		Figure 3d	shCtrl	shALK4		Figure 3e	shCtrl	shALK4		Figure 3f	shCtrl	shALK4	shALK4 rALK4		Figure 3g	shCtrl	shALK4		Figure 3h	shCtrl	shALK4		Figrue 3i	pBABE	pBABE ALK4		Figure 3j	pBABE	pBABE ALK4		Figure 3l	shNTC	shALK
	3	103	91			82.4916	237.935			100	199.3			100	295.8	145.3			156	228			100	182.7			100	56.2			100	35			1.76686	3.42108
	16	158	129			102.694	237.374			100	233.77			100	181.2	118.7			136	233			100	191.7			100	60.1			100	33			1.31043	3.31043
	2	102	82			111.111	217.593			100	223.92			100	190.6	132.5			133	243			100	138.2			100	55.1			100	6			1.21084	3.06838
	7	121	100.667											100	268.9	128.9			141	188			100	158.21											1.26893	3.0338
														100	210.1	106.9			164	197															1.31872	2.51513
																			102	254															1.4515	2.62578
																			87	256															1.21084	2.37682
																			83	261															1.17765	2.15552
																			85	195															0.936982	2.17626
																			91	235															0.920385	2.05178
																																			0.795903	1.82357
Figure 3m		PAAD_TCGA	PAAD_QCMG	PAAD_CPTAC	BRCA_TCGA	METABRIC	Mean		Figure 3n		PAAD_TCGA	PAAD_QCMG	PAAD_CPTAC	BRCA_TCGA	METABRIC	Mean																			0.721214	1.83048
	HALLMARK_EPITHELIAL_MESENCHYMAL_TRANSITION	3.02018	2.90214	2.40626	2.19611	2.23055	2.55105			SCHUETZ_BREAST_CANCER_DUCTAL_INVASIVE_UP	2.98156	3.01196	2.82434	2.77806	2.87321	2.89383																			0.671422	1.75441
	HOLLERN_EMT_BREAST_TUMOR_UP	2.6673	2.42185	2.25629	2.25784		2.40082			POOLA_INVASIVE_BREAST_CANCER_UP	2.7729	2.03592	2.46349	3.13064	2.9636	2.67331																			0.397563	1.6161
	SARRIO_EPITHELIAL_MESENCHYMAL_TRANSITION_UP	2.7234	2.28913	1.56057	2.64423	2.39282	2.32203			NADERI_BREAST_CANCER_PROGNOSIS_UP	1.95007			2.21559	1.8885	2.01805																			0.546941	1.47087
	JECHLINGER_EPITHELIAL_TO_MESENCHYMAL_TRANSITION_UP	2.19039	2.36858	1.81566	2.30259	2.2869	2.19283			GRUETZMANN_PANCREATIC_CANCER_UP	2.3139	1.88057	1.76136	2.06712	2.02139	2.00887																			0.380966	1.46395
	HOLLERN_EMT_BREAST_TUMOR_UP				2.25784	1.96817	2.11301			WU_CELL_MIGRATION		1.82679	1.31055	1.80714	1.71841	1.66572																			0.314576	1.47778
	GOTZMANN_EPITHELIAL_TO_MESENCHYMAL_TRANSITION_UP	2.24828	1.92088	1.53116	1.74938	1.70744	1.83143			VANTVEER_BREAST_CANCER_POOR_PROGNOSIS	1.91625		1.45724	1.73026	1.42284	1.63165																			0.190094	1.32564
	KOHN_EMT_MESENCHYMAL		2.02178	1.18825		1.75643	1.65549			WANG_METASTASIS_OF_BREAST_CANCER_ESR1_UP	1.5423	1.34949		1.48792		1.4599																			0.165198	1.14583
	GOBP_EPITHELIAL_TO_MESENCHYMAL_TRANSITION	1.39944	1.60872	1.36586		1.16296	1.38424																												0.239887	1.02827
																																			0.356069	1.24265
																																			0.397563	4.31457
																																			0.67972	4.73781
																																			0.596733
																																			0.546941
																																			0.414161
																																			0.439057
																																			0.530343

## Sheet: Figure 4
Figure 4d	NTC -TGFβ1	NTC +TGFβ1	KO -TGFβ1	KO +TGFβ1		Figure 4e		PAAD_TCGA	PAAD_QCMG	PAAD_CPTAC	BRCA_TCGA	METABRIC	Mean		Figure 4f		ACVR1B (mRNA expression (RNA Seq V2 RSEM))	FN1 (mRNA expression (RNA Seq V2 RSEM))	SNAI1 (mRNA expression (RNA Seq V2 RSEM))	SNAI2 (mRNA expression (RNA Seq V2 RSEM))	MMP2 (mRNA expression (RNA Seq V2 RSEM))	MMP9 (mRNA expression (RNA Seq V2 RSEM))	ZEB2 (mRNA expression (RNA Seq V2 RSEM))	SERPINE1 (mRNA expression (RNA Seq V2 RSEM))		Figure 4g		ACVR1B	FN1	SNAI1	SNAI2	MMP2	MMP9	TWIST1	SERPINE1		Figure 4i				ave	SEM
	5	17	5	368			FOROUTAN_TGFB_EMT_UP	2.80988	2.96434	2.48794	1.64572	1.82427	2.34643			ALK4 Low	4.35776	-0.470047	-0.449817	-0.468339	-0.762887	0.140416	-0.535203	-0.12908			ALK4 Low	-1.42034	-0.56957	-0.97601	3.08996	-0.60496	-0.4587	-0.52566	1.06473			-	shNTC		1	0
	4	89	5	515			KARAKAS_TGFB1_SIGNALING	2.02844	2.28788	1.75398	1.48139	1.76861	1.86406				3.74027	-0.933833	-0.044026	-0.708208	-0.951632	-0.0908343	-1.04507	-0.534522				-1.38912	-0.58629	2.98412	-0.71422	0.365966	-0.73419	-0.42451	0.937747					TGFβ1	4.92333	1.39937
	0	107	0	286			WP_CANONICAL_AND_NONCANONICAL_TGFB_SIGNALING	1.77069	2.15791	1.60414		1.50046	1.7583				3.44902	0.487981	-0.305283	0.029012	-0.0833135	-0.00135195	0.155117	-0.343342				-1.37373	5.03594	0.127937	1.32772	3.56175	0.703327	1.63941	0.126811				shALK4		1.92333	0.728171
	0	22	6	326			KEGG_TGF_BETA_SIGNALING_PATHWAY		1.57051	1.38447							3.39295	0.611305	0.15796	-0.187017	-0.0831937	-0.0699728	-0.691011	-0.381703				-1.24873	-0.00777	-0.95481	1.09849	-0.1027	1.02238	-0.00958	-0.25336					TGFβ1	10.4733	2.72869
	6	49	19	337			REACTOME_TGF_BETA_RECEPTOR_SIGNALING_ACTIVATES_SMADS		1.44394		1.44996		1.44695				3.03429	-0.647749	-0.904749	-0.657109	-0.958759	-0.0661073	-0.295281	-0.379964				-1.24413	-0.42493	0.797841	-0.68775	-0.48302	1.55106	0.151427	1.95318			DN-TβRII	shNTC		1.31333	0.375411
	15	110	22	268			FOROUTAN_TGFB_EMT_DN	-2.68422	-1.9614	-1.73	-1.69949	-1.64317	-1.94366				2.5687	-0.696668	0.312294	-0.339285	-0.191277	-0.0383672	-0.677494	-0.326199				-1.23033	0.437605	-0.61098	1.71487	-0.06643	-0.13089	0.63131	-0.02982					TGFβ1	2.35333	0.737044
	6	417	14	297													2.54281	-0.450379	-0.506707	-0.5816	-0.955666	-0.078429	-1.03904	-0.153342				-1.17495	3.65853	0.183348	0.277767	0.793799	-0.13133	0.430021	1.60813				shALK4		1.13	0.425793
	8	213	11	370													2.54173	0.0439521	-0.346453	0.107317	0.0310364	-0.064232	0.95137	-0.379172				-1.1335	1.07031	2.55775	-0.19415	2.23047	-0.72465	2.0823	0.009503					TGFβ1	3.35667	0.782326
	8	140	2	293													2.39777	1.21059	0.16752	-0.0560883	0.262629	0.0100426	-0.215331	-0.300127				-1.10855	2.60519	0.664069	0.468608	2.12854	0.549437	3.99346	0.149661
	13	69	22	134													2.37325	-0.431795	-0.375394	-0.369091	-0.77427	-0.0872384	0.0439743	-0.469112				-1.09413	-0.66083	-0.78036	-0.83085	-0.73738	-1.01074	-0.39393	-0.81608
	7	84	23	40													2.24907	-0.2414	-0.34218	-0.403821	-0.891677	-0.0517306	-0.388679	-0.241372				-1.09359	1.1977	-0.40489	1.33041	1.20308	-0.48122	-0.25755	4.37984
	9	257	0	280													2.09175	-0.561529	0.965885	-0.548611	-0.660903	-0.0880556	-0.103475	0.0574802				-1.08596	-0.54925	1.98336	1.03018	-0.46358	2.29034	-0.12342	0.04578		Figure 4j				ave	SEM
	3	91	15	94													2.06719	-0.551131	-0.726179	-0.474572	-0.754234	-0.0556787	-0.565021	-0.347592				-1.06976	0.314681	-0.56404	2.13074	1.14917	-0.32063	0.221085	3.62357			-	shNTC		1	0
	1	119	10	94													2.06583	-0.733798	-0.518878	-0.603358	-0.66408	-0.079596	-1.08455	8.58049				-1.06293	-0.30871	0.614086	0.053578	1.03975	-0.62675	-0.47233	-0.4048					TGFβ1	3.1	0.54997
	15	348	1	63													2.00075	-0.946081	-0.987575	-0.747805	-1.0598	-0.0875245	-1.14645	-0.534437				-1.06051	-0.76096	-0.01638	-0.97536	-0.94956	0.54209	-0.43376	0.343046				shALK4		3.8	0.701189
	7	12	0	379													1.92263	-0.704921	-0.803243	-0.606717	-0.646745	-0.0766156	-0.620006	-0.304247				-0.98629	0.318373	-0.63446	0.126025	-0.3136	-0.67784	-0.44709	0.644557					TGFβ1	3.935	0.601172
	11	345	1	346													1.92048	0.317462	-0.720758	-0.136271	0.369583	-0.0898093	0.0304918	-0.504171				-0.95056	0.004635	0.331271	1.44227	-0.42296	2.26101	0.058194	0.023535			DN-TβRII	shNTC		0.7025	0.173271
	17	327	13	104													1.91253	0.459117	0.82689	0.0612967	-0.607854	-0.0183259	-0.445977	-0.169628				-0.91652	-0.64119	-0.14501	-0.80549	-0.53623	0.123157	-0.23278	-0.83287					TGFβ1	1.6025	0.300122
	9	328	3	63													1.87949	-0.745248	-0.725438	-0.570793	-0.977255	-0.0269703	-0.983558	-0.397876				-0.91537	0.712504	0.68629	0.949314	3.17848	0.295287	6.71771	-0.43578				shALK4		1.665	0.351911
	15	125	3	243													1.78522	-0.501744	-0.951433	-0.372917	-0.619538	-0.0895481	-0.461042	-0.163667				-0.9068	-0.48872	-0.24301	-0.64504	-0.67958	-0.70364	-0.44242	-0.63278					TGFβ1	1.3225	0.413524
	7	90	2	198													1.70629	-0.266462	-0.837579	-0.217699	-0.764594	-0.0551616	-0.319506	-0.25316				-0.88394	-0.03912	0.768743	-0.26224	0.087449	3.47798	0.179219	-0.29943
	6	183	38	382													1.67916	1.34156	-0.293603	-0.31984	-0.0737275	-0.0535812	-0.244237	-0.0920876				-0.87275	-0.04602	-0.53417	-0.46837	-0.06279	-0.42725	-0.17346	-0.85299
	15	152	2	198													1.63296	0.232638	-0.542062	-0.316096	2.43878	-0.0330286	-0.770609	-0.073601				-0.86607	1.09314	-0.68736	0.032882	0.033488	0.073474	-0.02885	-0.09176
	0	11	0	450													1.59984	-0.554151	-0.625437	-0.521848	-0.768359	-0.0638649	-0.740803	-0.414397				-0.86186	-0.49415	3.32424	-0.23115	-0.47472	0.042641	-0.44196	2.00203
	18	65	2	124													1.59472	0.0114566	-0.635455	-0.18659	-0.0449748	-0.0838377	-0.363643	-0.443045				-0.84587	-0.49097	3.08488	-0.60672	0.743659	0.996635	0.442524	1.17932
	11	97	7	408													1.58073	0.667981	-0.639782	-0.231521	0.155194	-0.0689795	-0.768585	0.0307372				-0.83911	-0.5153	-0.74795	-0.09127	-0.45494	-0.00818	-0.4897	-0.86152
	7	17	5	67													1.56945	-0.675742	-0.833771	-0.0166704	-0.56789	-0.0881373	0.243202	0.137042				-0.83092	-0.6811	0.508293	-0.684	-0.51288	-0.74377	-0.25582	-0.56739
	0	170	14	45													1.53619	-0.890747	-0.828485	-0.591138	-0.777827	-0.085687	-0.95427	-0.429563				-0.81359	-0.30334	-0.71727	0.009372	-0.1211	1.57419	-0.32442	-0.61494
	8	86	7	165													1.53055	0.207933	-0.595965	-0.0286218	-0.569118	-0.0367797	-0.243948	-0.268065				-0.79448	0.72163	0.881691	0.469745	0.12743	1.32282	0.173506	0.017563
	16	14	2	258													1.52936	-0.487619	-0.760538	-0.450142	-0.0180948	-0.0841748	-0.99148	-0.331205				-0.77991	1.26617	0.039707	-0.34602	0.824458	-0.06796	0.398491	-0.51383
	1	32	2	157													1.4846	-0.689842	-0.733604	-0.633731	-0.831092	-0.0863652	-0.496581	-0.21736				-0.74867	1.73312	-0.46523	3.8664	4.3371	2.2193	0.389628	0.681013
	11	87	2	49													1.43984	-0.816422	-0.769881	-0.365653	-0.548719	-0.0692881	-0.314716	-0.438165				-0.7351	3.44244	-0.644	0.878726	2.10913	-0.70086	0.424833	2.92702
	5	110	1	70													1.42939	-0.393728	-0.616864	-0.238317	-0.442018	-0.0823834	-0.594072	0.30908				-0.7214	0.45556	-0.5281	-0.06596	0.361179	-0.66619	-0.05269	0.452508
	5	88	2	90													1.40892	-0.821114	-0.693435	-0.399939	-0.705828	-0.0878413	-0.87275	-0.504573				-0.70735	0.075338	0.410402	-0.02762	0.33601	-0.05541	0.609569	-0.15686
	12	12	3	172													1.40541	0.588727	0.088079	0.302569	0.405299	-0.0731901	-0.818147	-0.270067				-0.69875	0.486977	-0.15278	-0.66703	-0.11884	0.580908	0.053196	0.452725
	2	63	33	283													1.39592	-0.524247	-0.753861	-0.52515	-0.739674	-0.0684587	-0.653844	-0.429868				-0.66944	1.00549	-0.03301	0.120337	0.378257	-0.14295	0.036753	0.16012
	8	21	88	261													1.37799	-0.837404	-0.664366	-0.538427	-0.910455	-0.0888264	-0.629647	0.0865057				-0.6641	-0.66195	-0.47643	-0.28731	0.107249	0.36869	1.81875	-0.75317
	4	299	66	198													1.36396	-0.72096	-0.648833	-0.464251	-0.855102	-0.0860545	-1.20491	-0.390159				-0.64973	-0.80142	0.283786	-1.01877	-0.59779	-0.9284	-0.60279	-0.98858
	13	178	128	292													1.35015	0.296287	0.922204	-0.295302	-0.279347	-0.0704523	0.160178	-0.165906				-0.64691	-0.25395	-0.47001	-0.10918	0.207191	1.88982	-0.27087	-0.51738
	6	17	117	256													1.34819	-0.806082	-1.00847	-0.673487	-0.925791	0.114055	1.55929	-0.411498				-0.61257	0.864928	0.099627	0.840207	-0.10787	-0.36708	0.102488	1.77547
	2	269	10	158													1.2732	-0.799969	-0.392339	-0.275096	0.428673	-0.0252177	-0.654651	-0.248235				-0.60695	-0.1361	-0.55467	2.4842	-0.22232	-0.40747	-0.36632	1.51206
	7	7	14	143													1.222	-0.512288	-0.606471	-0.425814	-0.634308	-0.0811887	-1.03736	-0.316506				-0.6052	0.558545	0.025422	-0.34134	0.329833	-0.78724	-0.05841	0.014325
	21	8	96	169													1.21763	-0.452862	-0.199079	-0.335624	-0.660478	-0.0797016	0.0903988	-0.182276				-0.59766	-0.14944	-0.33634	2.19572	-0.42303	-0.76321	-0.2307	0.477233
	20	4	10	112													1.19134	-0.80496	-0.595776	-0.377932	-0.670701	-0.0785191	-0.344808	-0.50391				-0.54975	0.988933	2.48856	0.798335	2.38664	-0.03125	1.67794	0.849521
	15	199	25	164													1.18547	-0.597314	-0.799974	-0.483219	-0.643202	-0.0856145	-0.794484	-0.265795				-0.53357	-0.23585	0.075149	0.366152	0.133504	0.095858	-0.34425	0.436911
	0	269	1	69													1.17844	-0.295881	-0.419479	-0.243163	-0.626677	-0.0684732	-0.000199403	-0.374872			ALK4 High	3.10221	-0.46563	-0.65976	-0.62513	-0.73916	0.621771	-0.0382	-0.72091
	10	131	59	150													1.1724	-0.623585	-0.0844288	0.236704	0.347138	-0.071921	0.964331	0.192882				1.9237	-0.58586	-0.89226	-0.92991	-0.92026	-0.26693	-0.54066	-0.67714
	8	222	58	307													1.1718	0.90679	-0.384076	0.736956	1.26663	-0.0728152	1.2865	0.00336378				1.85114	-0.39051	-0.12531	-0.19851	-0.19778	-0.51009	-0.44113	-0.68903
	11	190	0	239													1.16633	0.0580691	-0.584433	-0.517927	-0.386983	-0.0580177	-0.871383	-0.37222				1.66793	-0.10657	0.858902	-0.13755	-0.29729	3.18871	-0.47113	-0.21838
	4	206	1	347													1.16334	0.499435	-0.361422	0.0868344	0.287868	-0.0430667	-0.134111	-0.360423				1.57304	-0.46738	-0.87804	-0.78253	-0.09827	-0.80666	-0.22415	-0.90574
	13	2	1	239													1.15733	1.27547	0.345757	-0.229355	0.113287	-0.0484963	-0.0552689	-0.0566315				1.46991	0.079873	-0.97929	0.836304	-0.51323	-0.53843	-0.4236	0.218924
	11	121	4	203													1.1393	-0.23267	-0.0342576	-0.0147296	-0.48385	-0.0864419	-0.487225	0.969511				1.45712	-0.70179	-0.97083	-0.86435	-0.91785	-0.75397	-0.5162	-1.00319
	2	333	0	270													1.13216	-0.596929	-0.586625	-0.349514	-0.152427	-0.0856369	-0.892378	-0.481586				1.42743	-0.60049	2.78769	-0.81361	-0.14295	-0.81203	-0.3758	0.249276
	1	34	1	227													1.10167	-0.170721	-0.393159	-0.181007	-0.641683	-0.0808169	-1.03457	-0.234274				1.31059	-0.40396	-0.62642	-0.80442	-0.71739	0.452252	0.099611	-0.37132
	0	171	1	148													1.09001	0.146561	-0.636626	-0.225211	0.282146	-0.066664	0.0319777	1.10644				1.30064	-0.60484	-0.69192	-0.72978	-0.56212	0.566523	-0.50152	-0.74776
	31	42	2	79													1.08277	-0.364333	1.05031	-0.0727068	0.185473	-0.0800293	-0.372522	0.108168				1.1366	-0.76798	-0.95005	-0.7207	-0.89597	-0.78021	-0.58698	-0.69859
	3	79	6	81													1.07876	1.49165	-0.211947	0.702605	0.439434	-0.0703133	0.629249	-0.180558				1.08807	-0.56584	-0.11061	-0.70641	-0.19502	-0.07849	-0.24322	-0.76259
	14	159	0	434													1.07421	0.348714	-0.690981	-0.180512	-0.567927	-0.0609442	-0.688688	-0.0491249				1.0735	0.038485	-0.80593	-0.12431	-0.13293	0.611277	-0.24193	-0.58491
	9	14	1	233													1.06702	-0.845562	-0.700043	-0.364544	-0.914747	-0.0864814	-0.780251	-0.258126				0.979954	-0.70408	-0.58028	-0.74039	-0.78133	0.316409	-0.62972	-0.80381
	1	312	1	452													1.06514	-0.91686	-0.593865	-0.460265	-0.996068	-0.080521	-0.844544	-0.459707				0.978472	-0.57449	-0.31028	-0.2067	-0.19494	1.53029	-0.37033	-0.54735
	1	127	0	318													1.04932	0.531035	-0.745106	0.165346	0.235754	-0.0779539	0.146009	-0.504047				0.972267	-0.86364	-0.5729	-0.79028	-0.96322	-0.83658	-0.61801	-0.94755
	13	53	0	272													1.048	-0.479724	-0.695708	-0.439404	-0.679449	-0.0889517	-0.637751	-0.397374				0.95091	-0.47605	-0.87164	-0.73543	-0.62519	-0.50324	0.035707	-0.64522
	0	147	0	132													1.04135	-0.703146	-0.491492	-0.497632	-0.797455	-0.0729191	-1.00088	-0.318664				0.94299	-0.84478	-0.91091	-1.02175	-0.90563	-0.98473	-0.52699	-0.9846
	4	57	0	259													0.994962	-0.689491	-0.763394	-0.633143	-1.02149	-0.0833582	-0.743471	-0.295287				0.885534	-0.89717	-1.00761	-0.93958	-1.01574	-0.91992	-0.66256	-0.92736
	11	34	0	21													0.980565	-0.573327	-0.579466	-0.570886	-0.818976	0.0535765	-0.875983	-0.0207007				0.869693	-0.23998	0.338112	-0.63996	0.121235	-0.68776	-0.21093	-0.50328
	13	2	0	32													0.961722	0.843122	-0.317888	-0.542747	-0.186704	-0.0845822	-0.00731172	-0.407807				0.796011	-0.00397	-0.00172	0.946904	-0.40544	0.325036	-0.36914	0.803004
	4	95	6	27													0.959072	-0.645946	-0.307143	0.504131	0.000267092	-0.0760834	2.03974	0.19763				0.781267	-0.57781	-0.73554	-0.48782	-0.52182	-0.68639	-0.38948	-0.57143
	5	193	7	25													0.954835	-0.570597	-0.64074	-0.338729	-0.482511	-0.0569056	-0.104752	-0.383086				0.75534	-0.75848	-0.41876	-0.41492	-0.79793	-0.76421	-0.60007	-0.6492
	5	54	27	99													0.951028	0.256146	-0.339231	-0.270276	-0.577502	-0.073342	0.0210937	0.86437				0.724653	-0.24167	-0.81622	-0.55119	-0.27648	-0.49366	-0.21869	-0.75633
	1	124	0	287													0.949921	-0.274152	0.566395	-0.200315	-0.150517	-0.083557	1.43754	1.55307				0.712771	0.134955	-0.71817	-0.46686	0.060784	-0.42334	0.083228	-0.01213
	4	169	62	278													0.943758	4.22764	-0.37029	0.574095	2.3095	-0.0453489	1.27467	0.322068				0.693535	-0.06979	0.127425	-0.2529	-0.20282	-0.71779	-0.55839	-0.26663
	8	110	27	231													0.939959	-0.457531	1.26707	-0.423608	-0.523237	-0.0199986	-0.0240276	1.29088				0.684971	-0.5521	-0.62727	2.90867	-0.86433	-0.98885	-0.5907	-0.08178
	47	178	52	166													0.934403	-0.589074	-0.0817114	-0.451267	-0.734914	-0.0363291	-0.726441	-0.440493				0.659993	-0.84195	-1.03152	-0.9742	-1.00556	-0.51453	-0.66122	-1.02865
	12	160	60	158													0.93169	-0.566286	-0.617644	-0.565512	-0.518461	-0.0887314	-0.734212	-0.475851				0.602646	-0.48947	-0.4463	-0.64858	-0.72196	-0.74791	-0.36526	-0.62151
	7	51	0	240													0.91611	-0.257131	-0.760331	-0.163769	-0.430818	-0.0801532	-0.427579	-0.209781				0.6022	-0.89215	-0.83737	-0.9943	-0.98366	-0.54058	-0.65205	-1.02033
	6	184	26	175													0.908246	-0.154024	-0.493752	-0.292145	-0.556384	0.362427	0.337375	-0.387748				0.582602	-0.2539	-0.64895	-0.31597	-0.4322	-0.39494	-0.43038	-0.50981
	7	366	26	253													0.904867	-0.746584	-0.713862	0.119633	-0.151587	-0.0841428	-0.475762	-0.357039				0.566236	-0.58545	0.823338	-0.53587	-0.79324	2.02626	-0.35279	0.123331
	13	51	4	98													0.898737	-0.57651	-0.828319	0.0491181	-0.0743317	-0.0886367	0.0904435	-0.222668				0.517531	0.23838	0.206264	-0.51683	0.164773	-0.17344	0.258653	-0.07562
	16	41	0	322													0.895777	0.765289	0.00718528	-0.171605	0.532598	-0.0744226	0.0506012	-0.143425				0.501553	-0.15553	-0.1113	-0.45342	-0.23715	-0.51955	-0.44448	-0.63755
	13	97	5	174													0.890494	-0.763425	-0.162675	-0.530867	-0.70023	-0.0841908	-0.26417	0.0204349				0.481234	-0.36197	0.582073	0.306283	0.22245	-0.69648	-0.45065	0.801167
	8	61	39	153													0.889897	-0.654012	-0.54987	-0.44283	-0.758591	-0.0335458	0.0449526	-0.410287				0.462106	-0.17246	0.253419	-0.05935	0.121034	-0.82648	-0.39113	0.419955
	4	124	57	625													0.888129	-0.676977	-0.569034	-0.560759	-0.53516	-0.0830783	-0.90591	-0.433216				0.398572	-0.76029	-0.49228	-0.88522	-0.8432	-0.90527	-0.52496	-0.61267
	6	183	12	340													0.884565	0.124482	-0.282222	-0.0997257	-0.289334	-0.083852	0.75756	-0.437471				0.375789	-0.57965	-0.51926	-0.62635	-0.79931	-0.87009	-0.45853	-0.57764
	20	58	18	27													0.882009	-0.355569	-0.584911	-0.188869	-0.997804	-0.0465354	0.173527	-0.278809				0.352763	-0.42644	0.658934	0.675406	0.112352	2.14809	-0.22053	-0.53394
	4	361	44	38													0.873206	-0.721914	-0.637843	-0.455679	-0.950129	-0.0795656	-0.727518	-0.48576				0.349847	-0.4244	0.354184	-0.52125	0.187119	-0.54165	-0.31852	0.179294
	15	213	73	498													0.861708	-0.469609	-0.270109	-0.193504	-0.531879	-0.0520471	-0.591174	0.0794504				0.339837	-0.40232	2.13475	0.114586	-0.20874	-0.38905	-0.38599	1.1308
	3	153	19	742													0.859118	1.56156	0.570171	-0.135914	2.4346	0.185387	-0.37701	0.247918				0.307438	-0.2031	-0.44256	0.313636	-0.24596	-0.92717	-0.36067	0.052399
	1	91	52	379													0.858174	-0.473481	-0.698718	-0.355574	-0.717167	-0.0602139	-0.681704	-0.247787				0.30653	0.108856	0.044933	-0.51871	0.284439	0.318812	0.259045	-0.42103
	15	300	26	444													0.856459	0.0393787	-0.441952	-0.123865	0.248853	-0.0697462	0.472168	-0.199748				0.281938	0.201306	-0.65173	-0.59419	0.046172	-0.54969	0.949351	0.046597
	34	196	64	510													0.855626	-0.257315	-0.508021	-0.328202	-0.77076	-0.0514084	-0.262054	0.185082				0.263061	-0.26479	0.103515	-0.44813	-0.7281	-0.74192	-0.49153	-0.69804
	6	155	122	452													0.834517	0.0675942	-0.416876	0.820429	0.527275	0.151723	-0.182352	-0.231185
	17	14	87	455													0.825996	-0.212525	-0.678279	-0.168054	-0.632694	-0.0876449	0.0895305	-0.300189
	19	86	1	464													0.821112	-0.723983	-0.364664	1.7694	-1.0709	-0.0877617	-1.10674	-0.49831
	30	147		450													0.818756	0.272263	-0.0812369	-0.084246	-0.195886	-0.0844734	-0.259081	0.178524
	14	129		414													0.815141	0.342651	0.0609761	0.19196	1.90708	-0.069615	-0.0776886	-0.415334
	17	249		217													0.806301	-0.231642	-0.619287	0.191806	0.62792	-0.0792473	1.40522	0.0182473
	13	114		236													0.80345	-0.689307	0.516932	-0.183231	0.20578	-0.0854104	-0.0116259	3.94542
	22	314		390													0.799066	0.830966	-0.353652	0.0108762	0.316595	0.0369773	-0.491883	-0.253389
	103	70		180													0.798236	-0.522516	-0.41518	-0.549123	-0.689114	-0.0690614	-0.849367	-0.406079
	13	3		91													0.796967	-0.67551	-0.417253	0.0885707	-0.368702	-0.088163	-0.644153	-0.281569
	71	41		256													0.791098	-0.190298	-0.408879	0.237454	0.822188	-0.0582514	3.37045	-0.252756
	24	176		272													0.786702	0.527987	0.129876	1.58611	3.02017	-0.0894409	3.1866	0.873712
	127	38		116													0.785104	1.02551	-0.802846	0.132825	0.977852	-0.0898448	0.258915	-0.420629
	23	117		84													0.781489	-0.738835	-0.640865	0.415394	-0.464086	-0.0868365	-0.695158	-0.397145
	30	100		126													0.775022	-0.0807457	-0.884348	-0.392034	-0.50346	-0.0861185	-0.654345	-0.431281
	21	17		142													0.770114	-0.84417	-0.259352	-0.116043	-0.522357	-0.0898603	1.65047	-0.125797
	19	259		205													0.762748	-0.902872	-1.04372	3.14002	-0.286267	-0.0903338	-0.923795	-0.335828
	11	127		601													0.762374	-0.899785	-0.938119	-0.574506	-1.04206	-0.0832371	-1.21611	-0.444651
	10	196		227													0.749453	-0.312481	-0.0364159	-0.224636	-0.374885	-0.0877422	-0.472202	-0.245346
	26	141		356													0.747287	0.304589	1.05244	0.0777841	0.0435472	-0.0885121	-0.160492	-0.149025
	27	4		290													0.745917	-0.5957	-0.755712	-0.125813	0.430144	-0.0671976	-0.00130987	-0.205352
	52	2		267													0.742828	-0.562843	-0.635337	0.188092	-0.314194	-0.0749639	0.747867	-0.101903
	22	16		243													0.740628	0.485988	2.26919	-0.128162	0.00593513	-0.0347254	-0.448008	0.0618624
	41	183		226													0.735625	0.619421	-0.242766	0.957175	1.18783	-0.0770158	-0.0523131	-0.21248
	22	130		206													0.730737	-0.573968	0.00276641	-0.363461	-0.890168	-0.0890776	-0.506668	-0.452439
	8	140		199													0.72855	0.631075	-0.278873	-0.0425312	-0.214561	-0.0767597	0.429481	0.343161
	13	184		65													0.723129	-0.7251	-0.766903	-0.397747	-0.701625	0.0129139	0.222693	-0.415596
	20	148		433													0.713543	0.711082	-0.562162	0.104829	0.322838	-0.0861608	0.66671	-0.0529581
	0	258		146													0.695965	-0.593008	-0.520094	-0.23382	0.604226	-0.0709772	1.02759	-0.372661
	0	246		137													0.69547	-0.38016	-0.525702	-0.423782	-0.0337757	-0.0879029	-0.689317	0.120042
	0	177		286													0.694349	-0.784638	-0.412693	-0.177203	-0.595293	-0.0593299	-0.471373	-0.0739114
	0	7		175													0.685991	0.49608	-0.650706	-0.32856	-0.409935	-0.0636801	-0.149036	0.0778754
	0	243		134													0.68471	-0.774091	-0.67113	-0.528854	-0.548378	-0.0884308	-0.619296	-0.332563
	0	46		586													0.680514	-0.340229	-0.459019	0.332559	-0.667143	-0.015769	0.136197	-0.148
	0	218		451													0.677123	-0.440712	4.48554	-0.412006	-0.670543	-0.0703504	-0.659535	-0.363503
	0	135		601													0.676841	0.151112	-0.243695	-0.129582	0.0601146	-0.0628186	0.31191	0.08224
	0	9		458													0.67084	-0.774307	-0.805554	-0.635934	-0.906259	-0.0871229	-0.627855	-0.470965
	0	21		440													0.665141	-0.234385	0.500254	-0.427239	0.153736	-0.0763398	-1.01784	-0.248288
	1	44		334													0.664286	0.863907	-0.569685	0.124068	0.0684415	-0.0785394	-0.549958	0.284367
	0	16		580													0.662693	-0.507169	-0.314983	-0.205486	-0.36111	0.0118169	-0.0926006	0.292208
	0	146		105													0.662327	0.16111	-0.28061	-0.118676	-0.723915	0.00817033	-0.539375	-0.0324939
	0	165		54													0.661321	-0.446529	-0.66023	-0.394217	0.0433686	-0.0813316	-0.678353	-0.349355
	0	99		436													0.652804	1.14654	-0.570185	0.267026	1.21233	-0.0742457	0.82198	0.544591
	0	57		220													0.649392	-0.572415	1.14024	-0.457035	-0.652424	-0.0661613	-0.862186	-0.291991
	9	217		247													0.649002	0.468876	-0.729493	0.47676	0.417455	-0.0557142	-0.124349	0.277606
	15	18		376													0.637629	0.300934	0.797916	-0.019117	1.18344	0.0255933	0.250002	0.347675
	14	2		327													0.637168	-0.0539135	-0.586378	-0.110271	-0.278495	-0.0894463	-0.384992	-0.080911
	0	1		420													0.632411	2.15334	-0.162722	0.265762	1.227	0.00139832	0.41714	-0.14817
	15	7		478													0.620561	0.278341	-0.00939614	-0.201215	0.1346	-0.0591305	0.529292	0.0792922
	19	135		219													0.614739	-0.371723	-0.700724	0.0112265	0.270537	-0.0896518	0.399508	0.29783
	11	158		295													0.61459	-0.102585	-0.481763	0.0134773	1.56998	-0.0830697	-0.316751	-0.0524639
	5	122		344													0.603024	-0.226239	-0.406181	-0.576468	-0.58893	-0.0886358	-0.941403	-0.490577
	16	94		308													0.601307	-0.793976	-0.565646	-0.584419	-0.916988	0.00270162	-0.801769	-0.525861
	6	61		272													0.594312	-0.0113694	-0.544601	-0.241316	0.0809961	-0.0810671	0.0066368	-0.347078
	2	4		170													0.589529	2.72162	-0.443208	-0.608267	-0.625007	-0.0510803	0.146276	0.211771
	11	275		164													0.585621	-0.193785	-0.574999	-0.271146	-0.340954	-0.0815884	-0.0124339	-0.245468
	15	145		267													0.585082	0.303536	-0.15346	0.079896	1.35579	-0.0866985	1.29405	0.636956
	20	86		153													0.584519	0.609047	1.73233	-0.113262	0.486387	-0.0726507	0.454048	1.23527
	9	119		483													0.579433	-0.955484	-0.14036	-0.321671	-0.727588	-0.0901603	-0.357851	-0.241078
	6	127		387													0.573644	-0.746237	-0.883956	-0.0236141	-0.0831191	-0.0902178	0.81246	-0.202661
	5	1		124													0.571573	-0.634391	-0.952118	-0.60416	-0.952884	-0.088731	-1.22531	-0.395904
	10	307		151													0.567612	-0.48986	0.536897	-0.493363	-0.428217	-0.0860844	0.936852	-0.252519
	6	44		183													0.56577	-0.532006	0.116536	-0.334188	0.432414	-0.00724808	0.232398	1.04136
	0	162		456													0.560032	-0.375463	-0.417783	-0.35807	-0.457494	-0.0766251	0.32888	-0.455173
	10	185		126													0.557734	0.857171	-0.518669	-0.179665	0.0515406	-0.0285696	-0.800611	-0.267632
	3	274		463													0.556698	-0.673747	-0.904518	-0.60533	-0.770962	-0.0900339	-0.862581	-0.453724
	47	142		675													0.553984	-0.669874	-0.40321	-0.328932	-0.577231	-0.0901706	-0.0449069	0.358375
	13	199		348													0.553864	-0.268256	-0.0598885	-0.304009	-0.18744	-0.0666262	-0.321884	0.846563
	6	254		281													0.545914	-0.64332	0.0285898	-0.556303	-0.75115	-0.0789798	-0.962217	-0.44278
	3	242		265													0.545389	-0.397912	-0.783194	0.00080641	-0.339667	-0.0867565	1.02366	0.641525
	13	187		186													0.539781	-0.303613	-0.511441	0.187319	0.855967	-0.0859226	-0.352283	-0.460586
	6	226		176													0.531434	-0.264943	0.525978	-0.627723	-0.412545	-0.0770382	-0.839555	-0.246082
	19	201		483													0.52912	-0.621885	0.311203	-0.400313	-0.314324	-0.0834827	0.754497	-0.122467
	22	165		128													0.524387	-0.541681	-0.626027	-0.0199123	0.304666	0.111443	0.4134	-0.0420803
	8	144		168													0.521918	-0.324676	-0.751465	-0.301794	0.12526	-0.0890738	1.86771	-0.0801683
		248		368													0.514635	-0.716987	-0.770119	-0.62953	-0.853954	-0.0662995	-0.907408	-0.00862293
		100		241													0.511173	0.957364	1.01717	0.415106	1.47529	0.0400584	0.913584	0.709292
		100		150													0.51104	-0.257819	-0.067792	0.0510734	-0.148275	-0.0789308	-0.113618	-0.228982
		106		461													0.508909	-0.911339	0.0163704	-0.706834	-0.97584	-0.09036	-0.75461	-0.233038
		59		69													0.50878	-0.315466	-0.355355	0.0889912	1.63194	-0.0852027	0.573691	-0.252199
		69		270													0.508077	-0.890012	-0.884429	-0.688254	-0.983303	-0.0843903	-1.07977	-0.475851
		137		57													0.499756	-0.691325	0.00972862	0.288668	0.447704	-0.0685301	0.102112	-0.151604
		180		228													0.497131	-0.576789	-0.813561	-0.361566	-0.184438	-0.0842097	-1.09903	-0.443481
		18		242													0.495034	-0.416593	-0.788949	-0.258669	-0.704015	-0.0898887	-0.405048	-0.161844
		46		168													0.491814	-0.836	-0.699658	-0.559447	-0.91404	-0.0196949	-0.428002	-0.467518
		26		42													0.490944	-0.885068	-0.830453	-0.455877	-0.874846	-0.0543268	-0.979153	-0.533322
		26		225													0.485054	-0.0366814	0.304632	-0.319185	-0.536607	-0.0688719	-0.0589613	0.0111384
		6		221													0.482828	0.345603	-0.146201	0.899306	1.24842	-0.0832352	0.174871	0.0659481
		15		150													0.481525	0.318389	-0.616275	-0.503707	-0.478536	-0.0737913	0.586251	-0.324446
		144		257													0.477933	-0.435396	-0.516747	-0.280219	-0.512108	-0.0687127	-0.111647	-0.187306
		147		394													0.476299	-0.91537	-0.98144	-0.742936	-1.05134	-0.0799111	-1.17625	-0.539967
		168		173													0.474383	-0.794496	-0.331637	-0.666778	-0.96575	-0.0857957	-0.456594	-0.0429452
		170		149													0.473012	-0.87916	-0.43202	-0.70804	-1.01601	-0.0874588	-1.14866	-0.431364
		253		381													0.472483	-0.250013	-0.785112	-0.642206	-0.853149	-0.0656568	-0.537535	0.61036
		336		71													0.466219	-0.936065	-0.974525	-0.604856	-0.989544	-0.0886262	-0.594602	-0.348501
		147		107													0.461662	0.295066	-0.117831	-0.157367	0.373671	-0.0815525	0.491233	0.648409
		189		163													0.460123	1.93259	-0.17718	0.726647	1.4123	-0.06483	-0.419349	-0.121807
		125		112													0.458483	-0.499669	-0.153483	-0.185314	0.0227934	-0.0818834	-0.020824	0.242998
		107		78													0.448931	-0.426644	1.26597	0.270682	0.081686	-0.0907415	0.881733	2.25913
		148		317													0.442935	0.555369	0.0866219	-0.37775	-0.148083	-0.0836213	-0.65626	-0.18443
		51		87													0.441157	-0.618077	-0.975026	-0.684737	-0.949344	-0.0577963	-1.01785	-0.430916
		329		104													0.431723	-0.0294891	-0.593835	0.795142	1.02258	-0.0734137	1.49914	0.0864809
		56		130													0.427759	-0.133638	0.244319	-0.504551	-0.532008	-0.0746834	-0.649	-0.299167
		91		202													0.42661	-0.629453	0.153531	-0.169503	-0.362125	-0.0856725	-0.639466	0.189113
		207															0.422769	0.195051	-0.72191	-0.381412	-0.270871	-0.0813931	0.0757195	-0.393332
		98															0.421376	-0.300114	-0.457545	-0.386501	-0.143617	-0.0785756	0.00615247	-0.263748
		215															0.411058	-0.688147	2.57427	-0.245583	0.651411	-0.0689787	0.740018	0.92282
		152															0.405166	-0.50886	-0.811621	-0.539055	-0.347535	-0.0314018	-1.10603	-0.432904
		111															0.403184	-0.391822	-0.00965899	-0.106296	0.0318449	-0.0878751	-0.639417	-0.304517
		265															0.396591	0.637253	-0.530364	-0.201541	-0.134447	-0.0778634	-0.773524	-0.237819
		19															0.394845	-0.662001	0.232361	0.385428	0.570344	-0.0804241	1.01375	1.58939
		10															0.391271	-0.245088	-0.117501	0.0330615	1.9666	-0.0854895	-0.394368	0.646668
		6															0.391094	-0.639654	0.137626	-0.475631	-0.496785	-0.0673426	-0.845597	0.208426
		214															0.390399	0.332104	-0.400593	-0.0923075	-0.263287	-0.0456096	0.396243	-0.222084
		96															0.383371	0.717314	-0.416195	0.075478	1.01226	-0.0806556	0.498084	-0.201367
		232															0.378066	0.57965	-0.141852	0.219034	1.37149	-0.0705541	0.248127	0.0479141
		272															0.377748	0.280543	-0.560842	-0.283789	0.385285	-0.0691802	0.117724	0.150218
		232															0.376279	-0.864313	-0.766924	-0.501427	-0.590827	-0.0633854	-0.798895	-0.457641
		90															0.372558	-0.811371	-0.126275	-0.4108	-0.257412	-0.0882754	-0.490427	-0.114737
		224															0.367091	1.91648	0.877679	0.548359	1.53207	-0.0795434	0.625695	-0.0395851
		82															0.36159	-0.741262	-0.729563	-0.636167	-0.903362	-0.0889845	-0.869669	-0.461941
		65															0.359238	0.707551	-0.647123	0.359295	-0.15156	-0.0868824	-0.108546	-0.287807
		136															0.359045	-0.440511	-0.42135	-0.204625	-0.226766	-0.0754278	-0.213765	-0.0128473
		69															0.342904	0.750794	-0.592908	-0.136345	-0.101208	0.0527913	-0.288592	-0.220816
		23															0.342451	-0.553578	-0.624035	-0.0363909	-0.638458	-0.0895284	0.275485	0.198016
		201															0.337464	0.76796	-0.0505513	0.101182	0.481473	-0.071186	0.198055	-0.246897
		204															0.335659	-0.728375	-0.539497	-0.502599	-0.854008	-0.0809491	-0.753515	-0.42173
		320															0.331643	-0.569176	0.105666	-0.317657	-0.733618	-0.0829761	-0.739325	-0.199752
		113															0.32948	-0.0271088	-0.563112	0.308949	0.351431	-0.088962	-0.198426	-0.324036
		110															0.326291	-0.0976213	-0.239095	-0.318776	-0.218218	-0.0826775	-0.806921	-0.229598
		235															0.324656	-0.552343	-0.499601	-0.643112	-0.906267	-0.0852435	-0.966926	-0.358889
		49															0.324351	-0.483863	-0.490346	0.0843367	-0.151319	-0.0840802	0.611221	0.0766411
		51															0.323574	-0.425662	-0.683037	-0.173553	-0.0570118	-0.0826047	0.849046	-0.118708
		7															0.323465	0.653909	-0.633134	-0.226566	0.0851592	-0.0807911	-0.356346	-0.217781
		72															0.323002	1.18352	-0.0250696	0.711132	1.10644	-0.0716752	1.50641	0.364625
		37															0.322154	0.0507031	-0.678007	0.225213	-0.0542423	-0.0752378	0.0998799	0.0254054
		57															0.321306	-0.00661831	-0.779621	-0.38507	-0.585979	-0.0593949	-0.713619	-0.341589
		111															0.318427	-0.438959	-0.581228	0.110004	-0.254823	-0.0858725	-0.783258	0.522567
		196															0.317324	-0.620221	-0.709691	-0.518361	-0.542558	-0.0806386	-0.920303	-0.440405
		173															0.316971	-0.192174	-0.787771	-0.309347	-0.728865	-0.0874935	-0.49488	-0.391713
		129															0.315267	-0.352093	-0.344415	0.00847877	0.368476	-0.0615672	0.272013	0.826205
		119															0.312164	-0.804414	-0.500937	0.833463	1.10646	-0.0895583	-0.0820366	-0.323808
		152															0.307999	0.685986	-0.0690402	0.0811075	0.27401	-0.0200981	0.983952	0.914063
		85															0.307258	0.0649241	-0.811886	-0.336795	-0.157518	-0.0835931	-0.224369	-0.388572
		228															0.307111	0.0528158	0.212565	0.837663	-0.489561	-0.0498894	0.721739	-0.332491
		49															0.306774	-0.341741	0.432731	0.137743	0.417642	-0.0895475	0.867362	1.21274
		207															0.306527	-0.740532	-0.847189	-0.606222	-0.668069	-0.0891235	-0.957001	-0.47469
		133															0.299191	1.05899	-0.74246	-0.361533	1.50901	-0.0869388	-0.105997	0.297537
		32															0.295425	-0.380056	0.0426655	-0.268776	0.483873	-0.077824	-0.559545	-0.271344
		29															0.290856	0.287079	-0.50901	0.035325	0.82769	-0.0753277	0.345662	-0.417274
		245														ALK4 High	-1.55074	-0.863655	-0.600516	0.528034	-0.901192	-0.0625216	-1.09242	-0.502322
		31															-1.52254	-0.7658	0.213676	-0.617632	-0.480487	0.0688262	-1.13481	-0.33659
		58															-1.48307	1.91945	10.8984	4.65058	8.75849	0.138041	5.18237	2.01995
		160															-1.47924	-0.801126	-0.751346	-0.435124	-0.747367	-0.084411	-0.447445	-0.307684
		83															-1.42269	-0.251284	0.175949	0.473097	-0.288747	-0.0559661	0.603757	-0.0136239
		103															-1.40185	-0.380364	0.949459	9.62473	4.83568	21.7992	0.20817	0.492787
		220															-1.3404	1.28053	0.091114	-0.0931205	0.546962	-0.0600994	0.614195	-0.116383
		168															-1.33551	0.199457	1.81354	-0.0902927	0.345407	-0.0511827	-0.189742	-0.23721
		161															-1.31861	-0.627941	1.26135	0.121258	-0.60464	0.0987373	0.178474	-0.12398
		214															-1.31297	-0.15121	0.449619	0.475253	0.0163752	0.0103539	0.867949	-0.385336
		108															-1.30868	-0.514236	-0.415817	13.717	0.571501	-0.064158	-0.797242	-0.242062
		132															-1.28493	-0.569842	0.00196434	-0.259209	-0.593014	-0.0840594	-0.77793	-0.405477
		107															-1.27237	-0.492673	0.768897	0.498041	1.76685	0.0387758	-0.764919	1.07795
		434															-1.26965	1.29241	1.04861	1.60447	0.185308	-0.0718932	0.032545	-0.26422
		236															-1.26162	-0.553741	0.695317	-0.332805	-0.664175	-0.0365119	-0.769397	0.522888
		215															-1.25881	0.880499	0.179697	0.147485	0.231506	0.00781931	0.235576	0.0307964
		354															-1.25818	-0.748527	0.346649	-0.635949	-1.01098	-0.0889276	-0.802842	-0.433469
		173															-1.25394	-0.515538	-0.352933	-0.222442	1.73415	-0.079023	-0.596737	-0.238514
		69															-1.22809	-0.484926	1.0201	-0.6243	-0.927671	-0.0755086	-1.01455	-0.500077
		182															-1.22565	-0.056534	0.280701	-0.270819	-0.290278	-0.0355638	-0.54715	0.186208
		4															-1.21972	-0.835566	0.127418	-0.216591	-0.837852	-0.0808054	-0.727158	0.467154
		18															-1.21929	-0.663745	0.345156	-0.561295	-0.464484	-0.0685466	-1.1952	-0.286809
		262															-1.21066	-0.690019	-0.549906	-0.442591	-0.858216	0.0283784	0.295008	-0.456342
		59															-1.20771	-0.590332	0.689829	1.09025	-0.755368	0.086027	-0.278612	-0.0201733
		173															-1.20439	-0.962401	0.524526	1.00423	-1.00217	-0.082481	-1.37364	-0.527506
		257															-1.1972	-0.483419	0.242729	-0.141994	0.0258362	-0.0561296	-0.561444	-0.0315832
		152															-1.19681	0.728078	-0.168151	-0.0912388	-0.0769655	-0.0763783	0.93806	-0.325541
		390															-1.18892	-0.880086	-0.463043	-0.644643	-0.916038	-0.0872836	-0.93175	-0.262384
		226															-1.18753	-0.746777	1.04803	0.157393	-0.50363	-0.0769704	-0.911839	-0.417144
		176															-1.18612	0.977562	-0.546242	0.0395923	0.706697	-0.0729996	1.29967	-0.00106676
		123															-1.17982	2.47284	1.36711	-0.0994656	0.466326	-0.0797937	-0.372537	-0.14479
		182															-1.17849	-0.36199	1.09136	-0.298529	-0.821088	-0.0537638	-0.278774	-0.307135
		212															-1.17334	-0.492472	-0.619292	-0.516193	-0.444845	-0.0310847	-0.63807	-0.327074
		0															-1.16403	-0.390474	1.02031	-0.167542	-0.472005	-0.0708863	-0.906097	-0.0924536
		283															-1.16368	-0.225434	1.60208	-0.536176	-0.853732	0.0663104	-0.35119	-0.474349
		2															-1.16183	0.365057	1.17067	0.0369458	-0.0953882	0.0163304	2.65607	0.654416
		309															-1.15192	-0.682552	-0.12354	-0.274595	0.0941228	0.0906977	-0.0382907	-0.434737
		373															-1.1471	-0.794149	-0.42517	-0.546351	-0.47587	-0.0618676	-1.2002	-0.31521
		1															-1.13679	-0.260142	-0.0442846	-0.0644789	-0.839093	-0.025628	-0.327298	-0.410856
		61															-1.13295	0.0703952	-0.585452	-0.422385	-0.368772	-0.0637734	-0.81603	-0.189278
		218															-1.12454	2.01642	0.325524	-0.269656	0.524341	-0.0520221	0.494852	0.409952
		142															-1.11924	-0.123055	-0.262803	-0.444487	-0.739144	-0.0643535	-0.0178955	-0.193443
		188															-1.11907	0.0567365	-0.0190402	-0.185379	-0.337673	-0.0531069	-0.0155227	0.23808
		262															-1.10977	-0.585716	-0.410087	0.129481	-0.53797	-0.0684523	-0.424288	-0.43379
		164															-1.10841	1.01461	-0.401278	0.306605	1.67072	-0.0754787	0.315213	-0.0912121
		224															-1.10642	-0.154728	-0.0785806	0.248095	0.503929	-0.0620638	-0.327957	-0.396689
		181															-1.10314	-0.534272	0.521928	-0.446608	-0.48606	0.000589951	-0.0493335	-0.354234
		219															-1.10286	-0.58015	2.14056	0.988762	-0.24228	-0.0311941	-0.219936	0.0386641
		35															-1.09746	2.89428	0.537691	0.877712	3.36486	0.100201	1.31535	0.260509
		236															-1.09661	-0.463074	-0.788007	-0.547825	-0.644601	-0.0448159	-0.697521	-0.349292
		215															-1.08854	-0.204367	0.622587	-0.278719	-0.275554	-0.0561995	0.690122	-0.332078
		158															-1.087	2.1278	1.13825	1.2435	0.631786	-0.00294519	0.492169	0.0536402
		270															-1.08342	-0.520595	1.13126	-0.239957	-0.284096	-0.0378545	1.05613	-0.289645
		71															-1.08247	0.307957	0.575578	-0.218946	0.894937	-0.0109616	-0.309032	0.255853
		238															-1.08161	-0.219397	-0.275147	-0.423072	-0.725252	-0.0483529	-0.546739	-0.00607828
		58															-1.07739	0.488151	0.210146	-0.188306	0.52449	-0.0606497	-0.465516	0.0277158
		225															-1.07663	-0.237896	1.59335	-0.130695	-0.603744	-0.0833266	0.521531	0.0154833
		239															-1.07554	-0.876838	-0.475586	-0.400177	-0.72242	-0.00782875	2.85596	0.179795
		195															-1.07468	-0.922437	-0.657327	0.227312	-0.804502	-0.0226949	-0.375886	-0.461119
		95															-1.07336	-0.837571	1.16535	-0.446699	-0.517117	-0.0506558	-0.852499	-0.368628
		59															-1.06036	-0.662445	1.08469	-0.423302	-0.504536	0.030336	-0.284715	-0.475959
		89															-1.05634	0.302432	0.468006	0.354065	0.0232834	-0.049914	0.368582	0.34373
		416															-1.05537	0.093206	0.243556	0.525226	-0.0835609	-0.0357765	-0.307699	-0.195648
		198															-1.05342	0.0701235	-0.322278	-0.0783873	0.120207	-0.0602812	0.615234	-0.277923
		173															-1.05211	-0.292155	2.19491	-0.272693	-0.0527172	-0.0738352	-0.405555	-0.33197
		386															-1.04682	-0.532113	0.237749	-0.524578	-0.499985	-0.00624245	-0.0895623	-0.344009
		64															-1.04675	-0.274101	4.67213	-0.351872	-0.26723	-0.0421881	0.430482	-0.257678
		623															-1.04325	-0.247809	1.29598	-0.36902	-0.326311	-0.00478021	0.626516	-0.251542
		412															-1.04053	-0.553133	-0.602923	0.291726	-0.653359	-0.0379172	1.23281	-0.306446
		389															-1.01382	-0.456644	0.209951	-0.174748	-0.789491	-0.089332	-1.07345	0.17882
		311															-1.00093	-0.615095	1.04741	-0.607301	-0.993277	-0.0819504	-0.961681	-0.356983
		325															-0.998542	-0.00505339	2.07177	0.0788944	2.18272	-0.0602058	0.265049	1.42476
		267															-0.998134	-0.590694	-0.300793	-0.350192	-0.867884	-0.0499757	-0.0785094	-0.387605
		425															-0.995185	-0.00175831	-0.152641	0.364641	1.41686	-0.0773621	-0.305654	-0.369933
		350															-0.993989	-0.23569	1.92807	-0.327227	-0.271249	0.00411097	-0.298459	-0.415302
		295															-0.991197	-0.430417	0.453549	-0.553321	-0.558901	0.0344832	0.316347	-0.39075
		396															-0.987215	-0.62543	1.1616	-0.126901	-0.72157	-0.0817605	-0.244135	-0.278688
		348															-0.979207	-0.635409	-0.512377	-0.433948	-0.570401	-0.0510462	-0.713248	-0.361111
		602															-0.977501	-0.615234	2.05536	-0.251356	-0.344194	-0.0367383	-0.10845	-0.471262
		329															-0.966675	-0.629822	0.426161	-0.516245	-0.663299	-0.00319901	-0.708243	-0.431527
		326															-0.963647	-0.224157	0.0313313	-0.373895	0.158539	-0.0639872	-0.9426	0.223433
		155															-0.963027	-0.809517	0.0366248	-0.545891	-0.698323	-0.0744946	-1.00189	-0.490281
		66															-0.958807	0.307437	-0.278276	0.900625	1.31588	-0.0519968	0.501496	0.497124
		90															-0.957784	-0.715352	0.304297	1.96524	-0.22864	-0.0338555	-0.194648	-0.431971
																	-0.951854	-0.158741	-0.0723231	-0.444524	0.431863	-0.0200109	1.19925	0.813116
																	-0.949565	-0.729043	-0.713171	-0.657229	-0.828176	-0.0836728	-1.07552	-0.525033
																	-0.944303	0.339735	-0.217614	-0.214267	0.310741	-0.0223789	1.59868	0.076294
																	-0.939335	-0.284139	0.694715	-0.463644	-1.0013	-0.0405325	-0.137751	-0.482409
																	-0.933227	1.23962	-0.607835	-0.309225	-0.508576	-0.0896269	0.324934	-0.0566425
																	-0.930061	-0.591247	1.08226	-0.451658	-0.458681	-0.0581555	-0.317604	-0.254885
																	-0.925517	-0.904826	-0.475011	0.72034	-0.743509	-0.0423571	0.670503	-0.425311
																	-0.919221	-0.11778	-0.240934	-0.112371	-0.140478	-0.0817754	-0.183325	-0.293936
																	-0.918429	0.0250469	0.953762	0.0694853	0.0663653	-0.0806886	0.943374	-0.213661
																	-0.916639	-0.153872	-0.130867	-0.385302	0.00195421	-0.0210832	-0.208022	0.207901
																	-0.915415	-0.784196	-0.514469	-0.273396	0.326022	-0.0721617	-1.07103	-0.203905
																	-0.912975	-0.762756	-0.563339	0.385005	-0.789105	-0.057654	-0.676725	-0.402319
																	-0.909876	-0.771935	0.501164	-0.362592	-0.688377	0.106133	0.973213	-0.372697
																	-0.905442	2.19015	-0.467688	0.0598793	1.26572	-0.0533725	2.0404	0.0512177
																	-0.904742	-0.104034	0.198354	-0.402391	2.1427	0.119943	-1.13321	0.214036
																	-0.900359	0.206135	1.98714	0.9194	1.21627	0.142466	0.441694	2.46021
																	-0.899537	-0.542603	-0.278583	0.533215	2.04629	-0.0884351	-0.25928	-0.348209
																	-0.898721	1.88894	-0.191834	0.671894	2.01121	-0.0619734	2.36716	-0.349482
																	-0.893425	1.65516	0.136414	-0.254444	1.13342	-0.0617287	0.497017	0.41677
																	-0.890488	-0.256768	1.46773	-0.199388	-0.0643002	-0.0138319	2.18172	-0.101098
																	-0.89024	-0.875513	0.442052	-0.631545	-0.743803	-0.0205986	-0.740502	-0.465229
																	-0.88974	-0.780203	1.48929	-0.680145	-0.863752	-0.0713061	-1.28756	-0.483265
																	-0.88475	-0.838707	-0.289904	3.13085	-0.857213	-0.0188179	-0.969258	-0.401895
																	-0.881603	-0.0908901	-0.161066	1.55063	-0.212554	0.039847	-0.288474	-0.407775
																	-0.881354	10.5913	0.386508	0.512153	2.69822	0.191012	2.87551	1.86253
																	-0.880256	-0.902867	1.61683	-0.465901	-0.624033	-0.0556044	-0.892601	-0.0340022
																	-0.879681	1.45606	0.895421	-0.0925451	-0.0911693	-0.0612068	0.694599	-0.316376
																	-0.875735	-0.289806	0.359325	1.05613	-0.32368	0.0438167	-0.23804	-0.343749
																	-0.872819	1.26317	0.554977	0.560697	0.389989	0.0581551	0.770424	0.132069
																	-0.871656	-0.703366	-0.682246	-0.561905	-1.00361	-0.0684604	-0.807839	-0.400623
																	-0.871583	-0.464834	-0.524088	-0.178412	-0.730755	-0.0503809	1.75094	-0.476896
																	-0.864981	0.270846	0.701723	0.0709618	1.36668	0.0618609	6.15636	0.737031
																	-0.86484	0.88123	-0.693303	1.67268	0.224841	0.0320376	-0.0196448	-0.311586
																	-0.858737	-0.739904	0.966291	-0.664395	-0.920533	-0.0653888	-0.934574	-0.29438
																	-0.857225	1.12803	1.53219	-0.224295	0.350454	-0.0556447	0.441979	0.741659
																	-0.857016	-0.2443	-0.682933	-0.269438	-0.5306	-0.0872351	-0.214072	-0.462314
																	-0.853609	0.159761	-0.618751	-0.476105	-0.74319	-0.0538904	-0.306802	-0.267091
																	-0.848136	0.669769	1.12865	0.133714	0.488483	-0.0265963	-0.157055	1.19217
																	-0.845236	-0.491677	0.953731	-0.539944	-0.92264	-0.0360954	1.35428	-0.153005
																	-0.837072	1.3206	-0.499249	0.17977	0.53575	0.044774	0.577149	0.0137243
																	-0.829192	0.707465	-0.310256	-0.0672561	0.430186	-0.0654636	0.333731	0.158995
																	-0.824	-0.291452	0.261971	-0.383588	-0.269309	-0.0279716	0.291113	-0.0752783
																	-0.821927	0.931077	-0.201903	-0.0698336	0.666084	-0.0757912	-0.0819927	-0.062813
																	-0.820266	0.654231	-0.559601	-0.0951367	0.44888	-0.072672	-0.147373	0.0784946
																	-0.816751	-0.342451	-0.0553303	-0.156548	0.349041	-0.0648129	2.93647	0.533205
																	-0.816593	0.760336	-0.828816	-0.38252	-0.676516	-0.0705946	1.19997	-0.165762
																	-0.80809	0.844258	0.516122	1.40327	0.535339	-0.052487	6.00848	1.46985
																	-0.804469	1.89079	1.18684	1.15106	0.998046	-0.0710442	1.72791	-0.172193
																	-0.802868	0.671703	0.0213122	-0.365356	0.310637	0.801723	-0.294976	-0.161939
																	-0.802487	2.74914	-0.315597	0.666796	1.91268	0.033865	1.48226	-0.274245
																	-0.801016	-0.547145	1.30024	-0.161243	-0.200723	-0.00605411	0.228536	0.196226
																	-0.800507	-0.123531	-0.334893	-0.00803384	-0.376599	-0.0519179	-0.0385182	0.420259
																	-0.799246	-0.178364	0.922455	-0.714719	-0.796152	-0.0747128	-0.109915	-0.460547
																	-0.796881	-0.82951	0.295811	-0.510454	0.526904	0.000167415	-0.198989	0.099503
																	-0.78426	-0.194931	2.02184	-0.34222	-0.511964	-0.0773166	-0.609139	-0.21269
																	-0.782554	-0.18453	-0.0551265	5.93775	0.75087	0.00589001	-0.294789	16.1005
																	-0.778891	1.29754	1.42386	0.207165	1.2439	-0.0375589	0.239274	0.110285
																	-0.778081	-0.576339	-0.140157	1.47999	-0.807301	-0.0254903	-0.957639	-0.447055
																	-0.777965	-0.710467	-0.264766	-0.297872	-0.678488	-0.0535147	-0.390791	-0.479144
																	-0.775836	0.702118	-0.65591	-0.295353	0.0747894	-0.0884196	-0.329118	-0.19256
																	-0.775379	0.602868	0.60452	-0.3267	-0.198993	-0.0844157	0.805974	-0.272869
																	-0.773048	-0.80149	-0.581124	1.42948	-0.8714	0.0675675	-0.379705	-0.36157
																	-0.768356	-0.844939	-0.630282	-0.572699	-0.933999	0.0369346	-1.28192	-0.418187
																	-0.761035	-0.226045	-0.384972	-0.309201	-0.903929	-0.00401163	-0.586525	-0.153897
																	-0.758721	2.42326	-0.279487	0.783555	3.09481	-0.051104	0.589899	0.0623781
																	-0.751363	-0.461723	0.787699	-0.101594	-0.482372	-0.0778567	-0.553692	-0.414031
																	-0.748356	2.86937	-0.125975	0.40724	1.60365	-0.0869585	0.0539554	0.292253
																	-0.7478	1.62633	2.53198	0.278977	4.41096	0.00895114	1.12044	2.85684
																	-0.746461	0.169248	-0.59794	-0.313711	-0.380644	0.0469779	0.298814	-0.233917
																	-0.7397	-0.429985	-0.243784	-0.435132	-0.668936	0.0629407	0.590876	-0.355005
																	-0.73946	-0.881328	-0.839944	-0.626975	-0.776711	-0.0681393	-0.868446	-0.517261
																	-0.731141	0.863569	-0.147726	0.165426	0.0257065	-0.0270744	-0.243567	-0.0268653
																	-0.730688	1.09257	0.252383	0.57933	1.20253	-0.070878	2.0616	0.0933083
																	-0.729815	0.783878	-0.762143	0.589347	0.0488593	-0.0612935	3.43577	-0.259618
																	-0.725151	-0.932148	-0.962764	-0.686644	-0.993788	-0.0718309	-1.17483	-0.472486
																	-0.724375	1.09184	-0.079941	0.223853	0.15498	-0.0168869	-0.115733	0.616189
																	-0.723612	1.05959	0.33594	-0.333457	-0.0426035	-0.0492235	1.98895	0.146528
																	-0.720822	0.289916	1.65201	0.0209582	-0.281947	-0.0876098	0.497351	1.09841
																	-0.72046	-0.64751	0.222772	0.439551	-0.125051	-0.00806241	-0.33808	-0.41529
																	-0.717442	-0.395897	-0.262522	-0.18963	-0.0110795	-0.0691728	0.795176	-0.238393
																	-0.715249	0.330348	0.122994	-0.1595	0.0761755	-0.0770188	-0.146304	1.37744
																	-0.714115	-0.0555881	-0.0696625	-0.32284	-0.0418566	0.286018	0.201835	0.680757
																	-0.712502	-0.819118	-0.200954	-0.410948	0.0380013	-0.0807661	-0.404745	1.18362
																	-0.712075	0.00987363	1.24009	0.327119	-0.117124	-0.088866	-0.640839	-0.342388
																	-0.710596	0.148823	-0.676346	-0.267125	-0.351177	-0.0568381	0.841954	-0.149135
																	-0.709272	0.110819	0.503042	-0.195201	-0.146165	-0.0581341	1.71635	1.36933
																	-0.707027	-0.0470107	-0.805234	-0.364726	-0.349028	-0.079595	-0.650079	-0.387797
																	-0.704098	1.26774	-0.322087	0.433169	1.66873	-0.0823654	1.19394	-0.216812
																	-0.702609	-0.347815	-0.536864	-0.43562	-0.526864	-0.0561055	-0.953259	-0.332372
																	-0.699674	-0.36252	0.0306294	-0.343293	-0.852447	-0.0592795	-0.480392	-0.324852
																	-0.694115	0.703152	0.438733	-0.345778	0.929092	-0.0512707	-0.0341316	1.16147
																	-0.691835	-0.961971	0.790176	-0.501718	-0.747471	-0.0880137	-1.20447	-0.302733
																	-0.687406	-0.37569	-0.474138	0.357308	1.365	-0.0817195	-0.467723	0.192248
																	-0.685475	-0.572917	3.45755	-0.395925	-0.794326	-0.0814208	-0.269001	0.519582
																	-0.685361	-0.771462	-0.591603	-0.122156	-0.833168	-0.0830204	-0.574829	-0.475306
																	-0.684616	1.04768	-0.200591	0.0671476	0.375587	-0.068807	0.241729	-0.16798
																	-0.681325	1.20729	-0.443704	-0.0243089	0.344879	-0.0708231	1.31415	-0.251862
																	-0.680889	-0.322833	-0.819004	-0.400272	-0.652959	-0.0869238	-0.779629	-0.371092
																	-0.680516	-0.0996835	0.461251	0.680248	2.29833	-0.0828432	0.886454	0.346985
																	-0.675322	-0.536646	-0.0810266	-0.396531	-0.477649	0.0399691	-0.0104635	0.265408
																	-0.673716	1.98656	-0.0861466	-0.174997	0.764777	-0.0294203	0.58407	0.137671
																	-0.669425	0.443493	-0.413129	0.0988313	1.25991	-0.0803278	-0.52878	-0.200623
																	-0.665707	-0.572514	-0.622361	-0.574588	-0.563491	-0.0874602	-0.889628	-0.382211
																	-0.664273	-0.619721	-0.72518	-0.41882	0.181016	-0.0778345	-1.05237	-0.29463
																	-0.660475	0.161155	-0.513514	-0.159166	-0.0708225	0.022456	-0.362515	-0.331435
																	-0.658779	0.0187589	-0.626766	-0.349519	-0.529505	-0.038079	-0.0868601	-0.0741722
																	-0.657331	-0.52478	-0.381233	-0.401335	0.356717	-0.0796765	-0.949984	-0.474345
																	-0.65404	-0.883004	-0.155186	0.0239749	-0.938896	-0.0696559	-1.13102	-0.501378
																	-0.651873	1.23016	-0.729693	0.115628	0.3343	-0.0577065	0.833485	-0.157999
																	-0.647436	2.39231	1.42567	1.13018	4.68415	-0.057071	3.2332	1.73534
																	-0.646002	-0.0675541	-0.143834	0.604842	1.04264	0.703801	4.26468	-0.00103147
																	-0.645245	1.65356	-0.660354	0.185808	0.464028	-0.0756428	-0.316661	-0.439138
																	-0.643382	-0.805461	1.81603	-0.0335507	0.18225	-0.0461761	-0.467932	0.828868
																	-0.642934	-0.196673	0.391885	0.352886	1.10174	0.0126588	0.170916	-0.378483
																	-0.640276	1.39482	0.160493	-0.453435	-0.402879	-0.0778761	-0.568554	-0.39456
																	-0.638953	1.8582	5.56663	0.480089	3.58838	0.147906	1.1889	2.56632
																	-0.637444	2.34824	-0.091531	0.129706	1.91498	-0.0785396	0.221535	-0.19238
																	-0.636537	0.873784	0.147407	0.582823	2.02554	-0.0552572	0.556657	-0.284342
																	-0.635365	-0.861845	-0.322389	-0.36821	-0.520862	-0.0491758	2.77486	-0.425949
																	-0.634765	-0.345459	0.856257	0.408445	0.805822	-0.0348058	0.423577	-0.157821
																	-0.634219	1.82814	-0.0386481	0.0319693	1.84579	-0.015182	0.750137	-0.206493
																	-0.631011	-0.741883	-0.269252	-0.495013	-0.294154	0.0324542	-0.904862	-0.464112
																	-0.62845	1.26671	-0.737312	0.829799	0.309753	-0.070629	2.02696	-0.188281
																	-0.627882	-0.224966	-0.299214	-0.063463	-0.198412	-0.0775948	0.424071	-0.124106
																	-0.624744	-0.761483	0.0771839	2.55169	-0.574427	-0.0786964	-0.589071	-0.430801
																	-0.619584	-0.204499	-0.461059	-0.218336	-0.742152	-0.0881605	-0.135819	-0.00640662
																	-0.612601	-0.440416	1.14763	0.863275	0.929825	-0.0409026	0.21314	0.384676
																	-0.611487	0.0773572	0.606669	-0.115546	-0.270143	-0.0509232	-0.275353	-0.236807
																	-0.609288	0.053823	-0.0180747	-0.0769665	-0.0614669	-0.0703264	-0.0387112	-0.0892874
																	-0.607527	2.32425	2.50662	0.476524	1.31662	-0.0732759	2.01341	-0.157553
																	-0.607473	-0.96142	-0.90928	-0.765075	-1.06884	-0.0719533	-1.33878	-0.473887
																	-0.599216	0.874032	-0.150229	0.0308578	-0.518039	-0.073608	-0.859604	-0.0503726
																	-0.590068	0.141844	-0.150294	0.501211	0.995643	-0.0543164	0.587287	0.159044
																	-0.589607	2.25746	0.439812	1.34724	1.09661	0.0038212	0.753975	-0.0655738
																	-0.588353	0.00554401	-0.558369	-0.172145	0.113065	-0.0694019	1.19785	-0.266285
																	-0.587696	0.793185	0.893112	0.500601	0.883472	0.0112105	0.0589454	0.152554
																	-0.587175	-0.269826	-0.464846	0.187945	-0.123867	-0.0796718	0.334746	-0.216584
																	-0.587009	1.37398	-0.550481	-0.0776741	0.789867	-0.0716705	0.761455	-0.0929283
																	-0.584624	-0.241959	0.507111	-0.342829	-0.199074	-0.0825645	-0.912985	-0.427512
																	-0.581511	-0.512991	-0.519567	-0.0964288	-0.659941	0.249792	-0.538333	-0.0476218
																	-0.581487	0.791951	0.0530691	0.34893	1.23716	-0.0245027	1.27283	0.504049
																	-0.579807	4.41437	0.228354	1.10964	3.53556	0.00745816	1.92258	0.868683
																	-0.575419	-0.648956	0.235644	-0.36448	-0.335619	-0.0773174	-0.48848	-0.218722
																	-0.573837	-0.933952	-0.9727	-0.760579	-1.03472	-0.0773576	-1.29585	-0.50177
																	-0.568378	-0.098227	0.0135095	0.1459	0.526657	-0.0462294	0.438111	-0.138281
																	-0.568212	-0.326627	1.58872	-0.198008	-0.455016	-0.0570437	-0.534024	-0.380599
																	-0.567217	1.67412	-0.455276	-0.125634	0.745368	-0.0687291	0.745529	0.146805
																	-0.564074	-0.204912	5.70003	1.31703	-0.563237	-0.0829697	-1.05605	3.46192
																	-0.562723	-0.527158	-0.2295	-0.339471	-0.651453	-0.0703415	-1.11212	-0.423316
																	-0.560099	0.604869	0.328108	0.215654	0.509107	0.0306601	1.08068	-0.141369
																	-0.55965	-0.810439	0.756196	-0.409997	-0.733424	0.00693715	-0.599451	-0.329394
																	-0.557112	5.22187	-0.519874	2.10085	1.16585	0.118127	0.245209	-0.292667
																	-0.55706	-0.123864	-0.0633866	-0.267695	-0.0457001	0.0989516	2.81038	-0.292043
																	-0.556177	-0.845238	-0.370222	0.385511	-0.968495	-0.0719911	-1.00954	-0.43131
																	-0.555217	-0.964424	-0.513782	-0.686617	-0.926083	-0.079354	-1.0331	-0.517522
																	-0.547447	-0.718959	-0.282266	0.181745	-0.491906	-0.0748913	-0.0900114	-0.238989

## Sheet: Figure 7
Figure 7a		rep1	rep2	rep3	rep4		Figure 7c	crNTC	crALK4 KO1	crALK4 KO2				Figure 7h		shNTC						shMGAT5
	EV	1.24076	0.521059	1.54615				1.31646	2.35366	2.00316					NTC	4	7	6	1	4	3	3	2	3	2	3	0
	KO1	3.27985	3.3433	4.02971	3.68363			1.24362	2.58465	2.55708					KO	18	21	13	17	19	23	7	2	5	6	6	3
	KO2	4.35819	4.65965	4.11831	6.16591			0.713532	2.63267	2.04577
								0.855883	3.69106	2.99425
Figure 7g		0	40	80			Figure 7b	(-)	NTC	KO1	KO2	KO3		Figure 7j		NTC										NTC crMGAT5 KO											KO
	NTC	1.00006	1.74858	2.28743				0.03482	1	1.18947	1.15941	1.22497			WK2	14300	25800	26700	25500	31700	13100	12700	18500	14000	15500	14100	10400	25200	16800	31300	26400	34300	15000	8790	23500	9760	32100	28100	17300	12000	15500	28100	26700	26000	16300	14900	26000	21100	22800
		1	2.74783	4.55581				0.075924	1	1.12323	1.13223	1.24365			WK3	22100	18200	21300	38200	22800	11200	10300	11200	25500	22900	15700	14400	45800	15400	15400	11700	18800	18100	44800	9960	12500	58200	107000	18700	14300	12000	12900	18200	18400	21600	12500	17700	26900	13700
		1.00059	6.60823	10.3801				0.094098	1	1.1504	1.26132	1.26743			WK4	15700	16000	16000	12400	25700	13300	10500	13700	27800	25300	26300	19700	13000	15800	12000	11400	13100	11700	18600	18100		13300	11500	10300	13300	12500	160000	104000	20400	15700	15700	32000	14200	73400
	KO	0.406524	0.943649	1.15643				0.077792	1	1.13172	1.10505	1.1944			WK5	25900	21000	30900	44400	29200	16800	17100	19900	15700	15300	16000	11000	11900	14000	39800	94900	36000	22900	13200	10300		16200	14300	17100	13700	16500	54100	25700	77700	103000	34300	28400	190000	1140000
		0.760432	1.44292	1.81284				0.070689	1	1.61589	1.23469	1.18224			WK6	17100	16400	65700	35400	32900	17200	13500	13700	21300	16000	18700	14600	20100	16700	18800	20900	31900	25700	16300	46800		34300	31500	220000	37000	32300	34800	29000	22300	18700	17900	613000	25300	15500
		2.50201	4.30807	2.27142				0.109177	1	1.61895	1.29142	1.15464			WK7	11400	8990	8580	33300	25900	31600	42000	30800	29400	40200	18300	12900	15600	16700	41700	92100	23700	18400	22300	10800		95100	15100	14000	672000	84900	322000	13600000	2810000	27100	23800	24600	25200000	152000
		2.09911	2.36697	1.70562				0.10243	1	1.53002	1.22088	1.21291
		1.55769	0.924613	0.783451				0.111937	1	1.47916	1.27762	1.20064
								0.059176	1	1.58508	1.4216	1.49021
								0.12572	1	1.55054	1.31107	1.55008
								0.185586	1	1.36868	1.37094	1.44877
								0.139995	1	1.89076	1.37785	1.49942
								0.040965	1		1.47201	1.34593
								0.084206	1		1.20073
								0.08284
[truncated: 11 more columns]

## Sheet: Figure 8
Figure 8a	ACVR1B	ETS1	MGAT5		Figure 8b	ACVR1B	ETS1	MGAT5
	2218.05	2932.68	191.707			1896.16	719.45	597.815
	1906.99	2989.9	290.825			1324.95	3186.5	285.502
	674.854	2198.83	222.807			1577.62	2164.38	316.577
	1438.31	2273.09	236.898			2000.64	3157.33	98.1044
	1973.2	3467.31	136.12			1048.69	2302.58	243.362
	1284.48	3083.76	127.76			1018.81	2243.12	351.763
	2015.72	2052.72	353.939			1429.08	2291.05	265.156
	1695.4	2708.6	327.456			1505.99	2664.11	248.377
	1655.49	2165.94	279.181			3204.85	849.039	1887.49
	660.74	5168.72	360.305			1012.94	1994.63	307.134
	2364.57	1769.13	123.388			1368.83	2566.71	264.593		Figure 8d
	1278.85	2999.2	158.654			995.257	3975.56	592.485		NTC	crALK4 KO1	crALK4 KO2
	1879.41	5149.66	225.108			1518.51	1795.66	343.722		0.856741	2.44308	4.32919
	1387.36	3146.43	346.058			1372.42	1521	114.897		1.16722	2.2032	2.97244
	798.035	3513.1	169.214			831.432	2054.46	33.195		1	2.1776	2.15711
	1579.53	908.661	7.874			862.707	4111.45	56.6911
	1544.74	2530.87	330.585			2125.15	1230.1	283.981		Figure 8e
	974.977	3534.29	198.795			664.175	2629.23	342.519			Ctrl			siETS1
	2370.47	2536.63	180.737			921.678	816.729	13.5082		NTC	0.88432	1.11241	1.01654	0.116274	0.192063	0.120568
	1740.1	4098.02	340.594			2190.67	1579.14	32.1858		KO1	1.8163	2.19899	1.63968	0.193586	0.184769	0.19592
	981.263	1193.43	27.8143			1505.34	1320.55	150.75
	1297.72	1064.83	12.0048			1224.47	2051.01	25.5925
	1560.86	2989.01	393.491			1011.38	1958.18	27.7685
	2081.02	1255.52	101.983			1609.29	1467.07	39.596
	1573.72	4255.97	204.777			813.936	7629.73	409.563		Figure 8f
	749.136	2549.14	233.58			565.824	4343.83	224.299			Ctrl			siETS1
	923.047	1787.63	133.191			1637.6	5716.97	192.585		NTC	0.929875	1.08838	0.988081	0.863104	0.951145	0.831003
	1579.53	2778.12	173.55			1002.68	2050.27	67.6944		KO1	1.74762	1.81648	1.3135	1.04468	1.25593	1.06941
	1887.09	4439	311.179			1240.2	698.526	25.0112
	1425.28	4170.26	304.833			749.526	2617.77	7.58
	1082.65	2300.5	297.861			1393.17	824.642	94.6008
	1436.86	3140.42	101.901			2206.94	1453.6	170.569
	1216.9	1703.44	362.005			2873.23	1523.1	345.552
	2174.62	2238.22	392.521			1533.78	2438.06	93.6945
	1834.99	3064.57	237.307			1736.74	943.814	168.99
	1693.51	2353.47	158.837			2186.26	1896.88	241.348
	1532.1	4309.59	238.786			1011.12	2432.45	46.9522
	949.173	1956.03	457.334			818.835	1146.09	148.322
	1209.37	5331.4	100.236			434.3	5669.19	178.156
	889.478	7295.23	115.821			1242.3	1582.14	238.917
	785.602	3097.03	26.6041			2119.86	1439.33	168.002
	3094.47	1033.29	121.099			1534.45	1455.97	462.713
	2624.12	1624.37	615.644			1306.11	4802.72	191.871
	768.276	5979.31	162.069			1613.34	3047.35	207.676
	2342.11	1528.87	200.871			981.064	5470.44	127.575
	2453.41	2880.28	95.883			1186.32	3631.92	129.741
	1755.97	4174.51	221.579			1457.66	1300.66	535.21
	2348.19	1395.53	107.166			1525.03	3022.2	490.016
	1808.14	2134.4	58.4562			962.622	971.018	178.765
	529.083	3180.55	185.202			2008.91	1412.91	100.922
	1251.79	1137.65	28.535			1112.63	1735.09	210.877
	1455.4	1163.38	136.15			1373.36	4048.88	318.455
	779.756	3114.49	375.667			1371.28	2108.14	211.909
	1889.32	3170.69	203.429			2042.44	1448.96	325.649
	2746.34	1583.8	135.487			666.453	5092.5	252.807
	2442.24	1820.53	130.575			1335.77	2468.79	370.641
	2003.47	3168.11	178.51			825.079	1424.27	106.335
	1853.85	3082.98	71.1991			1833	2298.49	100.469
	915.588	1418.36	52.3722			1419.72	3891.78	448.94
	1663.92	2468.48	246.848			1162.37	2914.29	322.997
	779.339	1651.18	262.373			353.532	1159.22	96.9837
	1854.55	3077.32	392.933			923.608	3565.96	205.246
	1481.8	4121.2	706.21			758.805	1535.89	31.654
	1221.21	4608.72	343.269			1822.33	1429.49	275.647
	1408.79	4249.72	640.746			917.521	2654.47	124.451
	803.272	2302.66	34.7648			1191.94	1932.34	252.029
	1987.88	5400.36	443.494			1178.66	3277.81	400.544
	1792.87	4703.2	466.177			1876.22	2365.86	433.307
	1054.77	4191.03	485.123			1391.23	1784.74	336.56
	1686.86	4144.26	274.517			1222.96	3990.34	218.375
	1646.49	3725.76	349.688			905.577	1747.78	792.459
	1345.6	3760.76	293.954			1989.64	2010.36	248.406
	954.295	3452.24	525.037			1649.88	1339.79	429.204
	994.557	5192.12	339.097			1965.06	1476.54	189.091
	2898.25	3282.28	173.961			1321.11	2991.06	471.974
	1717.37	4098.64	61.5129			820.993	4338.49	1022.38
	2053.09	1856.69	124.329			2040.5	6125.82	481.498
	957.523	5475.4	245.74			1433.81	3376.95	425.082
	2369.34	2287.85	182.256			606.666	3198.84	1521.08
	1153.08	2322.77	124.553			1234.17	1685.66	344.144
	1578.99	2159.51	394.172			1742.68	2484.67	426.995
	1358.4	5728.56	296.122			2647.88	1306.43	391.366
	1270.64	2180.9	131.652			2230.59	2028.03	217.182
	2736.53	1683.23	95.8084			1131.15	2175.01	332.644
	1924.46	1634.65	240.558			1736.36	3424.39	311.966
	2825.46	2590.8	442.638			455.501	6604.36	437.358
	1417.88	7826.61	534.719			2426.86	1336.9	343.405
	1553.3	5787.82	352.792			1291.86	2486.66	188.792
	1806.85	6107.16	1025.88			1281.22	3681.61	630.812
	3038.8	5038.12	289.993			1168.03	4902.4	286.232
	862.069	3128.43	401.846			1481.55	1607.3	423.102
	1533.79	3068.65	553.141			1165.64	2523.16	571.24
	1020.39	4614.25	472.938			1498.86	3418.13	117.669
	1422.46	4725.85	511.952			879.874	1758.81	180.818
	1154.42	2610.49	271.175			699.459	11545.5	727.015
	1495.87	6848.65	637.865			1370.49	3350.97	214.451
	1396.37	3415.33	73.3416			1255.58	1538.42	402.911
	1044.36	5183.35	499.119			912.344	2293.83	106.697
	2150.74	4218.72	463.6			365.957	3919.64	389.817
	564.843	5508.25	576.087			449.924	2532.11	8.3319
	1559.81	7840.26	428.985			492.043	474.839	1.2903
	2713.76	5333.51	356.802			2271.44	996.811	41.1056
	2229.36	3282.26	308.748			407.849	2253.45	161.426
	1424.25	3555.99	250.678			673.45	4642.54	214.567
	2125.01	1371.66	444.192			1473.47	2293.93	373.191
	1009.22	5085.79	190.668			688.229	1649.65	29.5518
	717.336	4749.22	297.182			1709.44	2173.12	240.92
	940.585	7299.26	421.582			536.232	5707.62	490.863
	2144.18	1856.52	109.859			1407.48	3118.6	182.087
	2198.16	3201.96	177.678			1029.87	991.783	229.555
	1543.4	2690.04	186.439			245.044	1850.59	61.261
	1430.38	2913.01	232.31			1158.68	1503.88	147.236
	2616.49	2304.66	210.036			1327.06	1097.9	42.496
	1160.2	3352.45	264.755			2105.88	1628.85	518.615
	1719.6	2458.89	48.2039			1167.22	1490.63	220.358
	1122.43	8161.02	469.034			1928.18	4333.99	343.407
	1441.96	2258.93	115.434			1359.41	924.593	388.155
	969.793	11080.7	417.944			1475.61	697.802	187.188
	1196.96	5229.79	189.613			2034.58	1673.12	358.172
	2285.89	4128.59	200.359			797.858	1999.66	336.345
	1726.46	2169.58	263.741			995.498	1299.74	394.674
	1120.26	1626.35	204.105			1253.17	2698.08	469.178
	1295.43	908.629	34.5178			540.194	684.104	605.103
	1820.51	2560.4	355.332			999.598	1755.02	172.691
	1148.77	3924.76	141.298			1421.94	883.029	243.492
	1109.23	1000.99	61.569			1720.92	1738.62	193.295
	1425.31	1567.97	143.892			1246.08	1511.28	561.72
	664.266	14651.1	204.226			743.947	4961.48	390.698
	3998.56	1732.52	41.8169			888.739	4283.52	465.452
	1105.14	2751.49	159.498			856.136	1833.16	329.504
	1325.32	3250.64	212.017			349.931	2010.23	511.48
	2490.64	1930.15	264.033			1520.51	2054.75	399.69
	1297.03	4307.64	190.117			1298.46	1735.1	245.279
	2065.64	2615.14	258.867			810.376	1686.07	111.427
	1596.63	2934.32	367.579			2748.9	1196.95	264.298
	1493.39	1670.26	67.124			694.552	1062.48	305.448
	2080.68	1450.43	117.385			1847.06	2642.84	321.375
	2165.5	2352.4	195.633			2056.3	813.675	226.55
	2298.04	1726.15	240.529			1355.22	982.06	68.8913
	1632.43	4787.84	198.649			1564.89	2041.32	72.934
	1368.56	6270.69	228.006			1573.85	3619.91	238.312
	1493.31	3959.88	226.845			1293.68	1605.19	159.487
	1065.28	2395.43	217.879			981.592	2194.03	189.055
	1754.22	2750	154.536			903.318	2607.89	236.975
	553.039	5880.81	189.511			992.413	700.822	95.8961
	1076.05	3412.64	209.147			670.227	332.443	0
	916.472	3548.48	185.748			373.257	3382.13	235.741
	1762.54	1366.99	101.863			982.691	2275.82	81.2954
	805.128	17292.9	407.977			1404.81	1800.51	75.7033
						2806.33	390.087	234.052
						985.808	1224.44	213.138
						918.374	2198.94	359.881
						1451.09	386.883	287.407
						719.978	2353.3	136.984
						1391.17	1115.88	127.369
						1200.31	1014	224.426
						1071.04	1094.39	216.095
						1574.08	1009.63	159.437
						1777.47	783.738	249.003
						1163.86	1315.53	193.976
						1349.88	1605.26	305.921
						1140.53	616.01	396.103
						1561.29	1269.65	864.751
						1261.61	4681.09	447.278
						1069.3	1703.49	352.293
						1207.76	2425.48	520.604
						1153.12	2125.01	364.679
						1329.5	2693.04	311.903
						1062.71	1178.89	427.348
						1064.29	4883.97	821.172
						1179.34	1523.84	364.202
						590.036	2054.02	155.462
						535.101	5221.43	256.752
						1768.81	1049.34	339.398
						1988.34	867.165	244.182
						3566.19	1673.08	413.264
						1160.4	1009.2	496
						1302.6	680.519	262.338
						2497.53	758.774	365.465
						2460.65	2025.39	318.462
						1455.11	1720.76	464.724
						991.732	1171.91	513.414
						1196.11	681.095	58.3039
						1406.03	938.706	272.943
						1445.54	1437.89	422.059
						1506.86	1040.55	354.008
						741.285	5098.56	344.359
						2326.58	1858.48	405.447
						1587.49	1200.93	179.973
						2201.78	1755.71	611.358
						1599.5	1696.14	332.396
						560.917	2030.56	168.074
						1156.67	3018.36	485.924
						1571.61	1169.03	267.419
						707.82	1084.86	269.218
						1050.98	2495.33	294.274
						669.713	2239.23	393.603
						786.595	1419.18	416.078
						1747.12	2137.33	776.01
						1320.32	770.063	332.507
						1088.68	1279.12	295.812
						1242.35	2069.33	236.102
						1291.91	1842.46	310.388
						834.483	2799.58	395.193
						840.077	1815.19	357.549
						1007.45	1369.18	385.68
						944.721	2534.66	491.164
						1045.6	1244.83	263.317
						1267.78	845.9	442.58
						1018.04	2829.19	285.886
						845.965	685.918	188.337
						3080.2	2183.66	408.02
						1179.02	1064.68	248.899
						1361.17	1184.01	368.238
						1195.7	1275.36	130.524
						1437.05	1169.54	196.378
						735.034	2128.23	383.709
						1399.64	1554.8	528.535
						1433.96	953.616	135.22
						2747.32	1295.57	466.318
						705.315	2300.03	186.183
						1985.72	3165.06	153.989
						1684.15	1593.15	236.974
						1118.47	1984.44	369.478
						1370.8	1566.67	197.935
						1343.17	1644.36	228.939
						1425.72	3144.57	190.983
						952.101	4625.44	286.219
						1335.09	996.192	240.48
						1905.18	814.813	630.249
						985.185	1415.25	423.965
						1224.55	1952.78	240.638
						1468.05	2442.37	509.936
						785.611	4189.68	329.942
						1341.66	1112.55	454.958
						1470.9	2695.39	410.179
						1236.65	350.176	487.048
						1395.89	1406.93	203.554
						1881.51	6398.57	338.439
						1022.05	3147.83	193.703
						1289.53	4912.4	407.407
						1519.31	2297.23	266.649
						1377.06	3418.85	586.483
						2348.48	1569.33	244.905
						1625.68	4155.16	233.514
						925.804	1457.54	301.731
						1410.64	2594.12	332.963
						304.756	1242.51	11.744
						1215.09	2749.43	73.1156
						2535.94	1005.87	125.432
						1238.01	2952.42	269.144
						1307.46	2990.8	414.483
						674.054	1273.6	11.4635
						662.381	396.339	3.178
						847.019	638.545	10.4987
						986.425	2774.99	183.464
						835.077	2964.42	137.296
						1787.23	1709.02	201.678
						1338.76	3660.21	197.93
						791.742	604.969	15.8444
						1967.01	1222.68	200
						811.562	1947.38	17.1882
						1522.16	1666.8	219.285
						1013.84	628.292	31.6436
						838.896	1271.53	91.883
						785.202	1888.69	202.839
						2020.36	1193.64	120.757
						1347.61	2958.83	593.957
						809.542	2500.19	198.41
						1001.71	2066.27	163.318
						1233.89	2504.9	243.347
						1547.79	1293.85	32.9846
						1503.6	512.813	35.9919
						1279.4	1349.38	86.1308
						1107.47	573.048	251.049
						558.776	3803.95	416.264
						1080.2	1049.52	168.76
						637.274	557.93	75.0158
						869.115	1550.35	188.781
						472.759	2213.03	145.863
						1922.86	1389.46	85.1364
						2003.13	1666.33	126.622
						3223.89	1220.89	521.609
						1966.32	1155.67	114.637
						2717.18	729.157	87.0567
						859.398	6990.83	137.895
						1787.34	2532.87	153.715
						2131.44	1850.79	12.87
						3098.22	1405.66	385.214
						1229.26	1546.47	250.468
						559.49	4931.1	542.265
						1489.45	1108.18	164.648
						2741.48	1597.94	258.397
						2033.77	3182.02	159.064
						687.422	3324.53	464.757
						1745.43	1275.25	421.008
						1462.06	1446.3	410.611
						1353.87	536.999	153.783
						1993.96	2125.72	228.199
						1990.08	2784.3	213.978
						917.643	2337.01	383.529
						1460.95	3032.08	123.78
						817.74	2560.98	192.18
						1937.34	1625.47	106.16
						1599.36	2130.7	271.282
						1948.92	1961.94	13.5203
						1473.36	1065.07	204.804
						1833.21	1361.72	76.1332
						438.658	2594.56	37.3894
						1315.85	1355.44	13.3693
						765.334	2415.01	284.712
						2386.28	1802.74	218.039
						1530.99	1117.25	50.7195
						1708.93	705.137	28.0763
						512.651	5265.44	1274.87
						1473.79	2764.51	198.206
						432.501	3588.69	81.4451
						2233.8	715.718	243.108
						1443.23	1149.37	134.277
						1206.35	2571.84	32.153
						1245.54	2820.12	499.559
						1150.48	1430.92	21.8878
						544.659	16632.2	258.319
						1582.16	1052.77	122.284
						1605.27	2953.35	186.207
						1072.25	4201	449.654
						1678.15	1574.03	172.283
						1573.28	3994.6	184.732
						447.49	2796.2	25.6756
						802.832	1960.78	186.819
						926.491	526.233	403.98
						1129.28	603.619	36.7091
						1623.05	1612	13.0255
						713.976	4631.48	117.503
						455.212	1778.77	80.3089
						1200.27	2211.19	135.449
						1016.17	844.064	71.4663
						1502.82	3247.87	249.429
						1587.16	1915.85	175.41
						805.444	2947.51	121.14
						1412.8	2603.6	324.8
						1338.05	1085.7	130.943
						1264.64	2187.69	446.638
						1304.4	555.048	35.1464
						826.756	724.415	12.0401
						1942.66	1829.3	430.967
						543.295	1297.65	102.526
						1964.44	2729.06	505.436
						289.432	7542.05	236.75
						1879.9	1246.1	94.677
						1162.83	2378.96	379.843
						1249.62	398.144	158.304
						1674.8	2773.86	467.497
						1022.64	795.689	4.7851
						1098.17	365.502	0.5546
						570.399	7996.07	517.027
						3204.06	3154.99	462.267
						1241.86	1818.77	111.254
						601.566	1888.45	144.814
						1493.14	2517.72	394.759
						2361.67	1168.85	277.81
						390.714	1855.31	184.122
						747.788	2519.74	328.455
						680.707	4506.59	462.958
						1724.4	3558.72	257.809
						1560.93	3617.91	324.954
						1883.79	1693.29	167.526
						1466.77	2120.86	288.783
						860.452	3812.07	296.673
						1407.56	1136.75	330.184
						616.736	2673.55	171.488
						481.216	5157.93	356.896
						1109.86	588.023	272.4
						1121.77	2245.41	450.589
						1839.73	1659.57	353.082
						925.842	7450.25	501.324
						902.836	4920.23	285.444
						885.827	7849.36	385.781
						1070.69	1139.99	254.55
						834.803	626.396	372.428
						2128.49	3032.65	590.755
						2106.84	2059.66	517.262
						764.999	1582.97	249.927
						1057.37	4992.19	448.405
						1617.24	2433.1	497.324
						699.563	3403.78	307.132
						1105.52	1393.93	413.887
						1180.98	2774.67	729.868
						1288.35	3697.88	404.863
						803.393	4075.56	370.746
						2029.24	2342.32	310.644
						1665.44	3228.43	344.84
						1382.66	1875.31	226.923
						2988.9	979.512	243.791
						1411.7	2693.16	310.43
						543.854	1816.88	559.685
						973.333	6925.93	625.481
						873.356	2381.17	519.945
						948.79	2698.01	358.163
						468.97	1398.92	549.745
						1297.4	2233.53	395.21
						1208.2	3954.78	114.616
						993.317	1241.96	20.367
						1646.21	1101.22	412.311
						1176.17	787.004	208.664
						1524.16	2467.32	652.515
						1765.54	3395.36	308.163
						1142.27	3430.92	305.598
						1507.5	4040.43	353.825
						1226.9	3529.7	613.207
						1751.34	1734.42	113.966
						1926.08	2877.31	198.425
						1251	1401.36	60.5453
						760.06	3360.66	59.6125
						1183.64	650.178	31.3611
						1070.58	1214.88	17.1364
						1101.41	1019.66	10.6389
						1030.59	909.178	243.149
						770.498	180.843	42.9119
						1271.82	522.301	78.8623
						1685.56	287.773	395.628
						1450.54	971.4	4.7106
						626.921	1132.76	98.6478
						1074.15	3759.04	375.109
						479.854	5360.52	161.727
						1184.39	1525.43	152.601
						3871.09	1640.76	553.659
						958.152	3681.24	59.4129
						2854.18	577.679	67.4398
						2167.75	1436.95	197.195
						854.543	994.617	50.6907
						479.599	3435.13	148.162
						1151.96	1415.68	217.485
						2368.64	948.418	24.7593
						1140.6	1230.89	513.06
						1357.9	965.584	138.175
						1530.32	961.495	349.308
						732.333	1717.62	394.289
						1451.03	1657.83	234.976
						538.865	6993.48	228.263
						631.231	4090.05	334.953
						2393.95	2139.11	303.629
						1482.36	2707.09	304.899
						1170.29	1487.26	507.769
						1065.23	573.549	552.407
						980.125	1180.01	159.568
						603.734	2156.68	89.119
						1390.53	2506.08	222.471
						1425.39	956.655	122.704
						2338.16	671.498	150.966
						410.382	1151.24	469.629
						1755.61	413.223	167.65
						1379.76	387.006	252.395
						1732.23	1889.12	144.524
						1696.97	1765.96	355.577
						763.348	2572.27	270.392
						1504.11	4682.22	568.955
						1036.43	2185.37	242.203
						1560.75	887.851	116.463
						654.953	7166.87	423.658
						691.553	2341.68	178.305
						745.125	1225.11	57.1331
						624.694	1716.79	76.6096
						1262.01	1125.22	107.331
						462.321	1786.65	25.4372
						1044.64	985.132	77.4284
						1230.07	1413.91	86.9804
						1375	1685.47	310.469
						528.543	7247.82	607.455
						1334.46	4388.8	121.109
						725.771	2851.8	152.542
						1333.49	4138	181.121
						867.41	2754.65	99.5456
						467.991	3432.19	226.509
						1041.77	2951.67	137.108
						2136.76	2107.07	481.654
						1076.47	4279.26	168.149
						1561.83	4357.76	337.026
						1004.03	3968.65	103.672
						2489.25	3278.9	202.211
						1466.79	3537.45	273.25
						873.774	2363.31	372.139
						1053.26	3383.99	127.516
						519.493	3883.15	215.905
						1220.48	2808.21	320.99
						798.191	4082.45	341.952
						1429.3	2009.55	62.4204
						1474.33	5506.17	292.723
						1394.68	2378.64	306.419
						1415.83	2800.39	202.061
						1434.76	3201.72	411.588
						1331.29	1718.08	578.737
						1398.53	1058.39	57.5213
						1622.41	2318.5	240.599
						512.528	4979.37	640.752
						832.063	2584.35	115.933
						1205.12	2250.8	148.013
						1555.35	2942.21	976.342
						1099.41	4062.18	472.504
						1281.15	2040.25	368.87
						1283.26	788.165	539.566
						1286.36	3517.72	193.233
						990.565	3142.63	338.11
						529.168	1192.7	125.706
						1029.93	3665.76	260.595
						1139.51	6736.27	173.717
						1835.7	1298.95	229.463
						1845.87	2040.54	222.79
						1182.17	2409.34	291.47
						1092.36	3182.26	213.322
						1009.12	1823.81	54.7288
						1572.24	2549.71	208.187
						1039.21	5973.07	252.66
						1711.2	2720.51	195.013
						1327.12	1961.02	161.864
						461.304	1049.97	49.9695
						907.865	2219.97	311.992
						746.86	1664.44	120.094
						546.262	2330.84	35.0467
						1568.43	1516.06	453.177
						1474.65	3439.44	457.224
						1567.17	2285.44	266.539
						1549.23	2480.74	202.173
						927.197	699.916	32.8033
						866.744	1594.82	375.048
						1450.41	1717.76	134.355
						1092.26	1844.71	54.1574
						1413.98	1338.63	201.844
						1652.79	3495.64	402.065
						1217.76	11289.5	328.148
						1458.23	1710.87	218.167
						1673.67	1928.76	306.96
						1226.08	971.166	266.641
						1690.36	3318.57	44.9959
						1968.91	1464.85	80.8226
						1300.75	2414.42	200.44
						1498.42	3873.02	138.04
						1029.41	1809.39	313.914
						1996.14	2972.64	386.868
						1220.96	1613.7	216.839
						1568.68	760.147	81.3243
						1455.05	1035.42	156.99
						1303.21	2096.27	204.366
						1500.37	1716.91	200.735
						868.713	5723.09	70.2425
						1601.23	564.339	518.226
						1812.53	1974.25	495.084
						1104.22	5865.12	430.442
						1309.06	2456.65	124.086
						687.239	3131.74	530.224
						1006.28	2492.74	488.034
						811.875	1000	23.125
						1346.79	3628.36	144.41
						1572.86	3088.29	396.688
						1437.69	1240.25	362.743
						1114.47	1838.69	81.0978
						1709.54	1113.58	430.636
						1139.04	1991.93	275.484
						2855.18	1637.61	343.171
						1080.29	1497.39	404.651
						831.515	1886.27	240.601
						1432.39	1344.13	410.104
						1260.96	743.645	133.249
						1114.25	3252.07	714.702
						1209.64	1170.95	153.711
						568.398	3202.92	896.512
						1136.16	1631.2	573.476
						674.654	3073.42	397.697
						1823.77	1072.95	277.049
						1156.02	2930.3	213.336
						1917	4635.28	533.292
						2569.9	1212.38	158.727
						1752.7	2620.42	276.06
						1094.73	1658.97	231.128
						901.574	2164.95	352.048
						734.918	5402.52	309.065
						1005.2	2117.1	189.851
						1699.34	916.36	198.231
						661.48	3308.34	226.78
						1542.54	1181.13	365.162
						1000.07	3472.16	390.143
						1613.11	1104.99	386.021
						1219.31	4422.87	440.105
						1149.67	772.76	121.267
						1913.77	3820.73	494.156
						1019.57	1244.26	249.506
						1337.73	1250.25	191.22
						1111.37	1956.32	132.669
						711.844	1343.46	272.29
						1192.85	1615.27	357.807
						951.927	4875.27	375.054
						1275.03	3072.04	364.557
						999.221	2131.72	165.885
						2328.02	1768.06	179.244
						1293.84	2022.7	386.108
						1112.97	5643.75	252.751
						812.962	3991.71	214.56
						1480.91	3402.75	196.744
						1458.89	1815.66	412.318
						1228.31	2326.68	179.113
						1106.21	850.928	27.4082
						862.378	2315.41	20.181
						1702.81	2560.91	128.075
						944.631	1100.75	219.401
						1371.64	1106.12	10.1946
						524.368	3489.2	205.737
						864.662	1122.28	354.571
						1309.96	2606.51	363.699
						1364.51	1422.15	96.7449
						1524.9	2231	457.578
						1583.49	1630.11	133.741
						1012.31	2295.1	458.84
						1332.03	1533.37	201.338
						1053.63	907.872	124.567
						791.565	4028.39	401.054
						1116.53	1482.09	304.273
						1210.07	1054.68	114.388
						1124	659.763	4.4187
						3829.87	1223.85	616.595
						659.582	1996.58	60.3416
						762.753	1759.38	60.154
						1073.74	3586.1	326.641
						1133.53	369.908	139.763
						767.048	2748.84	141.677
						1884.79	2664.52	274.193
						894.849	1171	166.755
						954.411	2810.32	41.0941
						1286.09	1302.16	439.681
						1176.71	2188	29.106
						782.991	1502.2	49.1202
						1909.94	1186.08	70.911
						609.594	2057.07	117.647
						1375.84	1139.79	141.535
						1561.18	3223.54	103.769
						1488.16	2244.32	79.5455
						1332.89	897.302	114.504
						1429.98	727.02	302.899
						815.587	811.578	377.727
						1711.11	1775.67	126.913
						1436.84	3169.04	93.2476
						964.663	932.538	83.5246
						1803.83	1085.36	168.613
						996.627	1436.28	109.107
						1778.73	736.827	386.668
						1518.09	1997.06	133.569
						1266.88	2173.93	174.1
						1983.84	1739.77	198.766
						445.315	2713.91	499.87
						1901.58	4916.34	134.186
						1692	2196.27	218.133
						1579.21	866.267	273.058
						1023.21	1946.56	424.831
						1171.9	2003.53	678.571
						745.405	4259.36	268.21
						508.632	2277.82	412.218
						615.481	1792.35	370.726
						2197.34	2581.52	388.62
						1242.08	2504.45	381.986
						763.433	2193.7	983.138
						1544.78	2496.3	324.569
						1066.98	1566.72	633.438
						1437.97	1474	382.449
						1089.03	3772.76	206.579
						1436.47	1631.09	429.418
						998.606	1490.15	506.578
						1151.88	1703.64	404.437
						1371.98	1739.55	667.585
						1355.41	2182.01	454.563
						1351.43	2705.16	576.308
						1235.7	1125.36	166.663
						934.775	1696.89	264.725
						1331.27	2279.93	238.237
						370.103	6630.57	530.221
						1939.07	983.194	336.736
						4085.22	966.898	75.1341
						1934.68	1683.96	137.368
						802.262	360.582	25.525
						1977.37	488.684	78.6182
						961.574	3045.61	281.787
						649.285	1081.27	406.24
						1537.87	675.048	171.186
						851.058	1650.07	550.572
						960.293	2799.08	409.644
						1133.93	1989.63	313.393
						1464.5	705.477	284.381
						1096.02	1732.05	364.426
						1137.73	501.772	702.834
						1174.46	1073.82	748.493
						1123.58	909.696	516.732
						1161.93	1229.87	297.729
						499.627	2829.68	288.643
						1193.09	952.056	24.7851
						993.407	2394.78	468.354
						1912.6	1665.85	342.65
						729.589	3966.51	118.497
						1297.83	1405.84	246.265
						1243.03	2036.25	370.892
						693.697	2863.68	250.546
						1394.67	1624.25	514.187
						1086.55	811.437	193.715
						694.605	6792.57	703.634
						520.489	1782.22	222.075
						1200.17	1276.14	219.232
						1719.1	3257.06	572.615
						1053.89	1210.28	143.579
						1210.39	1996.7	137.612
						627.377	390.375	17.0414
						1311.93	1109.49	446.332
						409.921	6544.92	529.864
						1050.83	2269.34	307.219
						401.952	9281.18	1378.41
						979.889	3550.57	329.35
						1359.82	2059.91	383.263
						1515.57	2552.13	486.596
						463.362	7941.19	1326.05
						1237.44	1806.84	192.336
						1104.02	1573.29	475.571
						976.451	1398.96	173.877
						1441.67	2377.59	304.121
						1757.13	2001.05	363.675
						1369.57	1627.48	569.571
						1761.39	1193.41	186.268
						1074.38	1810.62	120.577
						1214.91	2376.45	207.875
						1812.82	803.205	183.013
						2464.79	938.182	54.876
						1017.75	5320.15	229.675
						1317.01	1632.64	261.432
						1049.39	1084.63	341.39
						2507.82	1379.23	415.932
						2022.36	1204.09	11.4177
						1036.02	1457.25	440.338
						903.823	1801.84	340.75
						599.508	3036.41	38.4185
						1633.27	372.745	14.4289
						1144.97	1282.74	141.77
						1369.4	2203.45	147.693
						775.88	1034.05	26.5964
						1330.33	1334.37	102.5
						4539.19	924.333	193.25
						1529.57	873.237	176.393
						1575.28	1007	140.42
						1270.24	259.703	20.6037
						932.909	3824.75	302.815
						1083.64	839.598	226.046
						887.444	2431.39	80.7175
						604.614	2704.98	366.653
						1800.34	1857.72	280.202
						1105.67	2419.91	179.088
						1661.03	841.451	363.817
						2066.88	770.319	374.155
						1659.73	699.928	503.948
						1683.15	483.592	725.902
						807.929	2889.19	202.161
						1169.96	1602.82	366.312
						1573.2	1760	227.6
						1645.18	1698.07	206.655
						1275.81	1491.9	248.482
						1417.13	1256.15	327.453
						1744.67	1003.69	179.098
						1626.96	1051.91	175.855
						1321.5	2445.17	287.19
						1320.85	691.166	277.738
						1196.06	1752.94	166.108
						1290.69	1839.7	554.749
						1510.52	6074.05	263.408
						2511.59	896.26	154.94
						1261.33	1929.49	440.15
						1482.63	936.612	516.304
						2118.48	1067.43	234.651
						1713.75	1111.13	615.795
						660.165	4554.39	512.378
						705.162	3151.69	502.599
						1501.42	4223.93	287.067
						1700.88	600.886	6.3446
						1005.55	7217.24	32.437
						545.292	5663.99	16.5105
						1859.98	2624.5	510.74
						1821.59	1233.52	63.1605
						1475.93	1201.62	269.822
						1333.52	1617.21	12.7407
						1506.29	1876.57	141.697
						907.883	3670.25	141.416
						1111.58	3288.32	69.3431
						1072.58	2825.95	179.833
						1240	1453.33	120
						1772.33	1652.64	412.702
						1286.38	1742.78	105.995
						2196.89	3321.1	350.019
						1513.26	1598.36	423.022
						1236.62	2022.6	243.397
						1686.77	2678.64	193.619
						1404.27	2235.18	74.2121
						901.913	2398.01	99.9731
						960.837	1404.09	43.1687
						1631.81	1236.44	59.7551
						1804.17	3524.93	41.9181
						1895.88	706.695	361.794
						805.711	4496.24	8.4893
						680.889	4343.45	147.536
						684.926	3405.26	358.603
						920.685	2227.72	286.743
						1846.7	1403.86	44.1722
						247.856	1051.99	31.157
						1403.37	7945.06	496.666
						1348.96	807.484	10.8206
						843.232	1258.96	26.2172
						555.821	2839.82	52.7796
						681.257	1394.5	10.6622
						1828.59	955.199	443.465
						984.918	3110.93	496.654
						1143.62	2350.35	334.214
						2100.99	2054.02	450.446
						1765.94	2541.15	332.818
						1182.13	1120.29	240.878
						539.565	1814.64	222.452
						688.652	2000.49	138.43
						1140.57	5654.52	397.277
						993.74	3667.24	104.018
						936.358	3663.22	330.694
						1016.55	3063.51	172.183
						1514.6	1516.68	71.4286
						1157.84	4257.96	157.376
						1518.67	2012.87	236.394
						1886.38	1971.94	176.633
						1217.68	1800.1	282.064
						1689.4	1706.1	397.811
						861.009	1313.33	291.923
						2192.87	700.917	351.736
						1872.62	1233.64	533.075
						849.812	1692.09	222.693
						1489.33	769.251	176.119
						1421.13	789.434	450.397
						1103.75	1828.78	277.353
						2589.85	1203.33	261.085
						731.113	2064.32	106.493
						1824.4	720.425	18.9464
						1765.13	1793.04	485.291
						997.267	2263.95	193.859
						1288.36	1621.47	473.24
						903.701	3377.67	169.385
						1867.03	1466.83	267.089
						1157.78	1995.6	403.793
						777.581	3061.95	74.6313
						1871.02	2693.46	108.275
						2037.38	3385.67	93.323
						980.157	3900.41	87.2332
						195.289	1678.3	79.2972
						994.263	1848.58	375.717
						798.833	4866.04	303.617
						502.45	740.934	193.074
						1085.39	963.303	274.524
						2145.34	841.156	107.626
						1127.55	3226.93	243.121
						1034.88	795.675	130.019
						1176.66	2235.75	341.332
						1070.14	2153.33	125.558
						1527.75	863.151	289.555
						868.272	12570.1	834.986
						2211.26	1714.83	33.1793
						1479.9	1947.79	150.882
						565.773	3695.45	235.349
						413.497	791.314	1.9551
						888.779	112.215	29.7915
						913.507	155.806	2.3697
						1372.04	2508.67	5.7803
						1053.62	1001.94	4.522
						1434.1	699.361	185.946
						1477.64	142.572	105.831
						1247.88	2344.9	311.014
						1464.16	2026.31	383.802
						1082.17	4367.9	401.828
						1090.75	3107.64	37.1994
						1429.9	1418.03	274.623
						1815.33	3052.41	369.594
						2173	1622.14	89.9704
						1456.32	2324.21	324.737
						1301.09	1817.16	16.3544
						1064.35	4962.55	264.24
						1268.2	851	452.533
						1726.1	915.245	210.336
						1379.08	1474.27	277.265
						1341.38	1042.45	199.285
						967.038	6574.54	289.554
						1171.13	1424.75	25.641
						561.883	1999.24	628.322
						1299.32	787.285	216.998
						1081.1	865.723	271.994
						641.142	5877.48	415.563
						651.613	1434.41	119.355
						1253.02	2201.08	322.93
						644.795	2367.47	78.0983
						1129.35	571.966	105.127
						1078.92	3194.24	435.486
						1791.62	2249.7	257.172
						996.685	2740.33	384.53
						876.081	1721.54	126.441
						909.118	3822.14	297.84
						1524.29	1801.63	18.9099
						1382.96	3012.74	140.915
						1149.61	1686.64	104.205
						1122.68	2490.85	101.985
						635.591	3891.08	732.101
						1612.03	717.115	7.2303
						1522.09	3383.2	184.739
						521.957	5079.31	514.944
						1742.59	1664.5	23.1381
						1200.87	2854.51	29.316
						923.937	2089.49	40.2685
						2371.22	1078.38	18.6021
						885.008	4434.39	40.8314
						746.486	4046.69	47.6908
						1485.79	2872.75	286.31
						1492.88	12044.3	472.31
						2026.44	2496.25	74.33
						678.548	2305.65	113.562
						1682.76	725.053	219.49
						1822.6	3405.32	109.526
						1358.27	7483.27	27.5591
						1297.49	1677.75	47.3023
						1921.32	1219.41	7.6256
						1148.61	907.782	20.8207
						704.05	1964.69	60.2285
						1204.76	3492.55	57.1327
						1159.46	5849.46	30.8407
						1097.9	987.713	24.9703
						830.012	1814.38	10.551
						1696.33	2028.1	71.1913
						1416.37	2558.9	265.737
						865.634	2356.99	106.628
						1126.97	646.949	56.0545
						1093.42	3007.25	243.687
						1066.2	5756.12	330.631
						1057.91	487.644	9.1243
						852.123	663.102	7.8577
						216.023	478.92	5.0949
						871.473	1655.69	17.7638
						488.503	3442.66	31.9427
						601.266	3794.3	82.2785
						1838.79	669.284	212.455
						1282.73	2409.49	157.538
						1116.77	2619.63	114.112
						1450.54	2737.06	110.2
						973.838	1489.91	119.938
						1922.25	867.659	75.6824
						2459.77	1093.05	68.1077
						1283.37	2647.95	122.246
						1569.5	1428.07	241.974
						438.975	574.083	77.8503
						1649.03	2027.54	160.679
						630.479	5210.5	115.698
						1124.3	603.581	45.5243
						399.949	1618.05	12.6727
						1056.3	1657.21	62.1351
						524.57	8368.08	109.755
						1444.34	1689.05	43.2627
						1552.59	1300.59	87.0376
						1622.92	1582.57	39.06
						1672.46	2629.72	83.996
						1321.79	4164.34	73.2845

## Sheet: SP Fig 2
SP Fig 2a	BT549	MDAMB231	BT20	CAL851	CAL120	MDAMB436	MDAMB468	MDAMB435s	CAL51	Hs578T	MX1	HCC1569	DU4475	HCC1395	MDAMB134VI	HCC1937	HCC1143	HCC1806	HDQP1	SW527	HCC70	HCC1954	CAL148	HCC38	UACC812	JIMT1	MCF7	MDAMB175VII	KPL4	HCC1419	HCC1428	ZR751	EFM19	HCC202	CAMA1	KPL1	ZR7530	AU565	EVSAT	MDAMB415	MFM223	SKBR3	EFM192A	HCC1500	MDAMB453	BT483	T47D	UACC893	HCC2218
	-2.32236	-1.76714	-1.56528	-1.44612	-1.21414	-1.07545	-1.0446	-0.88538	-0.80756	-0.61141	-0.56362	-0.50293	-0.28016	-0.15685	-0.09681	-0.05767	0.197512	0.363643	0.482164	0.512185	0.738175	0.756501	0.856327	1.08158	-2.02104	-1.31903	-0.80047	-0.76318	-0.41802	-0.39537	-0.22104	-0.19507	0.096581	0.110395	0.17891	0.258292	0.398638	0.44542	0.448182	0.489255	0.547824	0.745082	0.88727	0.928526	0.94013	1.00376	1.02844	1.12459	1.41265
SPFig 2c	ACVR1B methylation value	ACVR1B expression		SP fig 2d	ACVR1B methylation value	ACVR1B expression		SP Fig 2e		231	LM2		SP Fig 2g	Normal	Tumor
	0.0304469	1896.16			0.793978	805.128			average	1	41			0.94227	1.57328
	0.0346774	1375.84			0.641832	1493.31			SEM	0.1041	4.149			1.05475	1.45656
	0.0347922	2145.34			0.643878	1368.56								1.03986	1.41675
	0.0355029	1429.98			0.672407	1632.43		SP Fig 2f		Vehicle	5-AZA 3D	5-AZA 6D		1.10185	1.44963
	0.0355625	684.926			0.731615	1441.96			average	1.00753	2.7565	4.4152		0.996192	1.8791
	0.0363653	1268.2			0.740829	1924.46			SEM	0.0891516	0.297161	2.30232		1.05429	1.03623
	0.0365412	1434.1			0.592622	1663.92								0.949511	1.06059
	0.0367363	1895.88			0.77454	1455.4								1.08664	1.4466
	0.0367896	1726.1			0.689026	1251.79		SP Fig 2h		Vehicle	5-AZA 3D	5-AZA 6D		0.86702	1.38714
	0.037193	2100.99			0.75496	529.083			average	0.886397	1.51202	1.94837		0.907616	1.29803
	0.0374315	2988.9			0.681948	1808.14			SEM	0.0571688	0.319502	0.244771			2.13899
	0.0376727	1297.83			0.701146	2348.19									1.62269
	0.0383584	1249.62			0.826057	1755.97									1.56693
	0.0391767	1537.87			0.679477	2453.41									1.18218
	0.0399254	1053.89			0.725012	2342.11									1.08654
	0.0401877	1514.6			0.664797	2624.12									1.31674
	0.0410476	1151.88			0.773898	1082.65									1.28049
	0.041219	1235.7			0.591548	1425.28									1.0302
	0.0414418	1421.94			0.664664	1887.09									1.19949
	0.0416229	876.081			0.579641	1579.53									1.20407
	0.0416592	681.257			0.801448	798.035									1.40575
	0.0417436	1379.76			0.718001	1387.36									1.02035
	0.0417753	1137.73			0.60326	1879.41									1.93866
	0.041953	885.827			0.748685	1278.85									0.987386
	0.0419625	1977.37			0.560201	2364.57									1.11494
	0.0420702	438.975			0.800006	660.74									1.13526
	0.0421176	2535.94			0.530115	1655.49									1.05248
	0.0421288	1561.18			0.527874	1695.4									1.33725
	0.0423521	1304.4			0.699207	2015.72									1.46366
	0.0426775	1437.97			0.754597	1284.48									1.50661
	0.0426789	1778.73			0.608636	1973.2									1.42533
	0.0427031	1673.67			0.667626	1438.31									1.03695
	0.0430096	499.627			0.812675	674.854									1.21452
	0.0431467	1161.93			0.563311	1906.99									1.19909
	0.0439404	1182.13			0.733295	2218.05									1.33195
	0.044013	1601.23			0.684509	1065.28									0.983945
	0.0441351	1106.21			0.534725	1325.32									1.06337
	0.0442126	1699.34			0.573701	1820.51									1.13151
	0.0444347	3204.85			0.818447	779.339									1.40917
	0.0445881	820.993			0.74691	768.276									1.22747
	0.0447089	1299.32			0.758545	1579.53									1.15072
	0.0447385	998.606			0.665196	923.047									1.24842
	0.0451185	1149.61			0.70542	1573.72									1.14633
	0.0451471	1149.67			0.750445	1740.1									1.22347
	0.0451892	1839.73			0.574009	2370.47									1.18026
	0.0452009	1124.3			0.753838	974.977									1.01279
	0.0452621	1019.57			0.555689	1196.96									1.16826
	0.0455859	1311.93			0.779039	969.793									0.98896
	0.0456636	1458.23			0.658996	1719.6									1.07948
	0.0456907	2348.48			0.733771	1160.2									1.32155
	0.0457719	834.803			0.670614	1532.1									1.42421
	0.0458632	1013.84			0.785141	1216.9									1.18654
	0.0460029	449.924			0.567193	1436.86									0.848577
	0.0462436	2206.94			0.764134	749.136									1.26998
	0.0465794	1109.86			0.392615	2081.02									1.1125
	0.0474459	1803.83			0.746534	1560.86									1.18492
	0.0474495	999.598			0.535999	1297.72									0.9102
	0.0477471	1337.73			0.675099	981.263									1.08187
	0.0477798	1612.03			0.787333	1544.74									1.07408
	0.0478618	1104.02			0.73675	916.472									1.2778
	0.0478943	1468.05			0.805039	1297.03									0.881665
	0.0479641	815.587			0.833259	2490.64									1.56643
	0.0480987	1320.85			0.54606	3998.56									1.42216
	0.0482084	980.125			0.522607	1726.46									1.30168
	0.0487732	2647.88			0.567806	2285.89									1.05584
	0.0488725	1348.96			0.78902	1122.43									1.02878
	0.048898	985.185			0.591302	2616.49									1.20252
	0.0490592	2589.85			0.620862	2736.53									1.32274
	0.0490707	1174.46			0.718791	949.173									1.30872
	0.0492197	1948.92			0.804442	1762.54									1.42471
	0.0492334	1086.55			0.782682	1076.05									1.28991
	0.0492974	1341.38			0.758633	553.039									0.999877
	0.0495253	2056.3			0.646793	1754.22									1.18652
	0.0495953	1085.39			0.717192	2065.64									0.936877
	0.049602	1404.27			0.609183	1295.43									1.6432
	0.049724	704.05			0.808837	1430.38									1.18194
	0.0497468	1301.09			0.872176	1543.4									1.1067
	0.0497678	851.058			0.666278	1270.64									1.52134
	0.0497682	1191.94			0.637818	1358.4									1.10819
	0.0499485	1522.16			0.914478	1493.39									0.895995
	0.0499519	1151.96			0.696767	1105.14									0.885829
	0.0499521	2192.87			0.797417	1120.26									1.07983
	0.0499857	2230.59			0.743818	2198.16									1.16216
	0.0500433	1355.22			0.754716	2144.18									1.31441
	0.0502322	861.009			0.698264	1578.99									1.50901
	0.050462	1022.64			0.690514	1153.08									1.24637
	0.0505772	373.257			0.72291	915.588									1.54395
	0.050604	802.262			0.626482	2298.04									1.20069
	0.0506458	1293.84			0.684269	2165.5									0.892599
	0.0509096	1092.36			0.683776	2080.68									1.24747
	0.0509681	1481.55			0.501888	1596.63									1.09825
	0.051137	1162.83			0.770936	664.266									1.01369
	0.0511554	1126.97			0.744263	1425.31									1.01582
	0.0516424	1286.38			0.815988	1109.23									1.22242
	0.0521216	409.921			0.652299	940.585									1.09712
	0.0522121	1183.64			0.707493	717.336									1.46391
	0.0522334	1489.33			0.615415	1009.22									1.10907
	0.05236	1646.21			0.693438	2125.01									1.52931
	0.0527552	2569.9			0.721166	1424.25									1.11517
	0.0527845	1140.6			0.641115	3094.47									1.68567
	0.0528053	1772.33			0.728352	785.602									0.954399
	0.0528555	1879.9			0.541486	1148.77									1.17225
	0.0529138	1690.36			0.626279	2369.34									1.15969
	0.0530282	2361.67			0.71733	957.523									1.02488
	0.0531484	1123.58			0.579141	2053.09									1.00768
	0.0531977	1518.51			0.636732	1717.37									1.11516
	0.0533076	934.775			0.57591	2898.25									1.21938
	0.0534154	216.023			0.665078	1853.85									1.14903
	0.053536	247.856			0.602533	2003.47									1.32275
	0.0536091	1283.26			0.807353	2442.24									1.25858
	0.0536296	1317.01			0.817859	2746.34									1.2592
	0.0537672	1838.79			0.650417	1889.32									0.941509
	0.0538192	847.019			0.772792	889.478									1.22367
	0.0538786	1542.54			0.68442	1209.37									0.886574
	0.0538953	624.694			0.568329	1693.51									1.5404
	0.053959	1477.64			0.503275	1834.99									1.16532
	0.0542568	764.999			0.793856	2229.36									1.21064
	0.0542863	1066.98			0.580761	2713.76									1.34934
	0.0544606	791.742			0.628675	994.557									1.12269
	0.0547872	540.194			0.698847	954.295									1.12384
	0.0548495	1506.29			0.615323	1345.6									1.13633
	0.0548594	1821.59			0.510935	1646.49									1.10423
	0.0550404	1464.5			0.720011	1686.86									1.29576
	0.0551865	1332.89			0.807973	779.756									1.32648
	0.0553148	1398.53			0.554658	1559.81									1.1407
	0.0553516	917.643			0.757656	564.843									1.04487
	0.0554224	561.883			0.602615	2150.74									1.07663
	0.0554631	1253.17			0.739519	1044.36									1.3458
	0.0554752	2748.9			0.679639	1417.88									1.13265
	0.0560507	1682.76			0.738907	1054.77									1.05781
	0.0562254	2106.84			0.606684	1792.87									0.980231
	0.0563703	4085.22			0.551184	1987.88									1.3132
	0.0564137	1429.9			0.618843	803.272									0.937494
	0.0567381	1493.14			0.63249	1396.37									1.19573
	0.0568126	1275.03			0.662987	1495.87									1.16789
	0.0570096	1029.87			0.530707	1154.42									1.98798
	0.0570147	1234.17			0.800388	1422.46									1.10225
	0.057094	1599.5			0.593784	1020.39									1.30055
	0.0573412	1846.7			0.483518	1533.79									1.18006
	0.0573551	1921.32			0.734826	862.069									1.60973
	0.0574601	1755.61			0.536717	3038.8									1.56529
	0.057506	1519.31			0.750754	1806.85									1.57447
	0.057589	1163.86			0.717961	1553.3									1.19856
	0.0576907	1824.4			0.609467	2825.46									1.02489
	0.0577091	1742.68			0.628147	1408.79									1.07415
	0.0578726	1297.49			0.62804	1221.21									1.02302
	0.0579751	543.295			0.79287	1481.8									1.20796
	0.058039	913.507			0.783584	1854.55									1.61072
	0.0580449	1429.3			0.816819	2174.62									1.02046
	0.058061	1934.68													1.37779
	0.0581029	1742.59													1.31575
	0.0581033	1081.1													1.34316
	0.0581729	2426.86													1.09524
	0.0585298	2211.26													1.50776
	0.0585496	694.605													1.03039
	0.0586783	2008.91													0.983492
	0.058727	1922.25													1.20146
	0.058736	763.348													1.4455
	0.0587779	1243.03													1.5451
	0.0589538	468.97													1.19341
	0.0590934	1787.23													2.16139
	0.0592555	1475.93													1.37803
	0.0594356	1264.64													1.23546
	0.0595279	765.334													1.00976
	0.0597793	349.931													1.63758
	0.0597857	758.805													1.23575
	0.0598145	2173													0.967569
	0.060161	1331.29													1.03117
	0.0602592	1823.77													1.49912
	0.0603815	1291.86													1.21396
	0.0605722	1156.02													1.13464
	0.0607175	1034.88													1.09874
	0.0607468	888.779													1.18871
	0.06081	1391.23													1.24493
	0.0609191	843.232													1.05185
	0.0609358	1990.08													1.01177
	0.0610412	1150.48
	0.0611466	2136.76
	0.061194	1498.42
	0.0612782	1407.56
	0.0614944	2033.77
	0.0615751	1176.17
	0.0616073	1527.75
	0.0616526	1700.88
	0.0617586	1942.66
	0.0618934	1129.28
	0.0620841	1286.09
	0.0621379	1129.35
	0.062267	711.844
	0.0625059	1500.37
	0.0627518	2393.95
	0.0627747	1016.55
	0.0628541	1458.89
	0.0628685	1989.64
	0.0629886	1678.15
	0.0630777	1200.17
	0.0631695	1044.64
	0.0634875	1745.43
	0.0638942	1226.9
	0.0639379	1394.67
	0.0641594	1617.24
	0.0641966	1812.53
	0.0642169	1098.17
	0.0645216	1886.38
	0.0647708	1649.88
	0.0650904	1379.08
	0.0653341	1217.68
	0.0653836	1939.07
	0.0655591	926.491
	0.0657145	2125.15
	0.0659152	1983.84
	0.0664715	670.227
	0.0664855	1765.13
	0.0664925	1395.89
	0.0665157	2029.24
	0.0665698	1587.16
	0.0667323	907.865
	0.0670135	1036.02
	0.0672429	1246.08
	0.0673363	1724.4
	0.0680371	1057.91
	0.0681143	1479.9
	0.0681207	1530.32
	0.0681262	521.957
	0.0681277	1353.87
	0.0681358	1176.71
	0.068376	1357.9
	0.0684787	944.631
	0.0687451	1876.22
	0.0687903	2507.82
	0.069058	1121.77
	0.0690689	1761.39
	0.0691334	920.685
	0.069519	1070.14
	0.0696415	1390.53
	0.0697104	1631.81
	0.0700782	1097.9
	0.070105	694.552
	0.0702791	1411.7
	0.0704372	1293.68
	0.0706139	1333.49
	0.0707882	1005.2
	0.0711047	1012.94
	0.0712416	1441.67
	0.0712713	936.358
	0.0712869	1111.37
	0.071399	2128.49
	0.071593	1912.6
	0.0718206	1016.17
	0.0718529	810.376
	0.0720767	1096.02
	0.0724982	631.231
	0.0725884	1255.58
	0.0726841	649.285
	0.0728626	1569.5
	0.073093	651.613
	0.0731993	1148.61
	0.0732194	1696.33
	0.0733179	1369.57
	0.0733225	1466.77
	0.0733298	1375
	0.0733608	1078.92
	0.0734576	1436.47
	0.0736887	687.422
	0.0737473	1065.23
	0.0737932	2034.58
	0.0738033	1170.29
	0.0740411	1157.78
	0.0743028	1298.46
	0.0745433	1171.13
	0.0745857	2371.22
	0.0749951	1070.69
	0.0750979	1859.98
	0.0755265	1018.81
	0.075562	1288.35
	0.0760216	1136.16
	0.0760458	304.756
	0.0761284	1404.81
	0.0763075	1462.06
	0.0764634	1331.27
	0.0766631	1609.29
	0.0768584	1251
	0.0772509	996.627
	0.0773005	1230.07
	0.0773837	1192.85
	0.0775307	1247.88
	0.0775385	838.896
	0.0776822	1686.77
	0.078052	1176.66
	0.0780931	901.913
	0.0781038	1513.26
	0.078227	1303.21
	0.0784987	2271.44
	0.0791292	1048.69
	0.0792133	1812.82
	0.0792221	1913.77
	0.0794449	2464.79
	0.0795051	606.666
	0.0795532	994.263
	0.0798309	1937.34
	0.0798678	1053.62
	0.0798761	1520.51
	0.0799186	1413.98
	0.0799652	1297.4
	0.0800805	2489.25
	0.0800898	1425.39
	0.080332	1133.93
	0.0804659	960.293
	0.0808395	1529.57
	0.0811809	746.86
	0.0813025	401.952
	0.0813542	1623.05
	0.0813574	1368.83
	0.0815564	1412.8
	0.0815673	1416.37
	0.0816097	1074.38
	0.0817829	905.577
	0.0823569	825.079
	0.0825068	802.832
	0.0828205	693.697
	0.0828411	1815.33
	0.0830654	661.48
	0.0831674	1178.66
	0.0833802	492.043
	0.0835027	1732.23
	0.0836943	995.257
	0.0838235	245.044
	0.0839979	992.413
	0.0840716	1092.26
	0.0846847	1036.43
	0.0849225	1226.08
	0.0849557	1333.52
	0.085018	1407.48
	0.0850761	1674.8
	0.0850962	1488.16
	0.0853838	1613.11
	0.0854943	609.594
	0.085544	1622.92
	0.0859386	1105.52
	0.0860602	732.333
	0.0863428	1480.91
	0.0865302	743.947
	0.0865929	1300.75
	0.0869218	447.49
	0.0869779	1544.78
	0.0871319	1184.39
	0.0873694	984.918
	0.0875529	674.054
	0.087643	830.012
	0.0879444	2196.89
	0.0885226	1321.5
	0.0886231	1236.65
	0.0886515	1335.77
	0.0888984	1917
	0.0889244	1964.44
	0.089053	856.136
	0.0891756	1464.16
	0.0894703	1444.34
	0.0894866	1262.01
	0.0899936	1522.09
	0.0900921	990.565
	0.090174	1652.79
	0.0904924	543.854
	0.0909363	1993.96
	0.091013	903.318
	0.0912765	1965.06
	0.0913294	1752.7
	0.0913874	1245.54
	0.0914184	1237.44
	0.0915353	1736.36
	0.0915397	1577.62
	0.0918291	1162.37
	0.0919575	1433.81
	0.0923643	1182.17
	0.0926676	1649.03
	0.0931924	903.823
	0.0937245	1524.16
	0.0938292	520.489
	0.0938844	1143.62
	0.0941753	907.883
	0.0944903	1220.48
	0.0947523	1466.79
	0.0948215	1236.62
	0.0948452	479.599
	0.0949462	1450.41
	0.095785	1872.62
	0.0958186	993.74
	0.0967572	1665.44
	0.0969922	1180.98
	0.0974586	2459.77
	0.0975264	879.874
	0.0980887	1094.73
	0.0982044	1573.28
	0.0982554	1967.01
	0.0987476	1765.94
	0.0989601	445.315
	0.0993748	1709.44
	0.0995396	1791.62
	0.099689	529.168
	0.100425	832.063
	0.100773	1672.46
	0.100925	353.532
	0.10109	1996.14
	0.101259	1692
	0.101974	1429.08
	0.102455	1196.06
	0.102839	1564.89
	0.103002	1351.43
	0.103142	1926.08
	0.103789	1560.93
	0.104207	993.317
	0.104415	986.425
	0.104568	1009.12
	0.104777	1056.3
	0.104924	909.118
	0.105821	1711.11
	0.106718	1193.09
	0.106855	1719.1
	0.107014	1168.03
	0.10755	662.381
	0.108002	982.691
	0.108124	1833
	0.108156	1410.64
	0.108261	688.652
	0.108362	1029.93
	0.108473	865.634
	0.109034	1253.02
	0.109742	993.407
	0.109944	1560.75
	0.110483	997.267
	0.110497	1222.96
	0.110625	1505.99
	0.110646	1504.11
	0.110688	2000.64
	0.111995	1456.32
	0.112059	1605.27
	0.112373	687.239
	0.112419	1909.94
	0.112515	1355.41
	0.112552	407.849
	0.11259	1238.01
	0.113322	674.654
	0.113392	410.382
	0.1143	826.756
	0.114624	1637.6
	0.115175	1720.92
	0.115246	1240
	0.115666	729.589
	0.115706	1000.07
	0.115743	1359.82
	0.116034	917.521
	0.116089	688.229
	0.116366	745.125
	0.116553	1327.06
	0.116864	925.804
	0.117342	1425.72
	0.117472	1518.67
	0.117587	601.266
	0.117825	1552.59
	0.117873	817.74
	0.118305	901.574
	0.118826	1158.68
	0.119371	852.123
	0.119915	644.795
	0.119987	1282.73
	0.120024	1847.06
	0.120549	1883.79
	0.120625	678.548
	0.120643	1307.46
	0.120795	461.304
	0.120853	1005.55
	0.1209	903.701
	0.121317	1072.58
	0.122302	996.685
	0.122693	1515.57
	0.122741	1689.4
	0.122771	976.451
	0.123919	1334.46
	0.123965	1757.13
	0.124336	1210.39
	0.124744	455.501
	0.124781	1371.64
	0.124827	705.162
	0.12527	2026.44
	0.125843	1470.9
	0.126332	481.216
	0.126742	1421.13
	0.12737	1371.98
	0.127474	1165.64
	0.127782	1072.25
	0.128528	1582.16
	0.128588	1968.91
	0.128648	1139.51
	0.129102	1112.97
	0.129114	1460.95
	0.129317	1039.21
	0.129356	860.452
	0.130566	1702.81
	0.131099	660.165
	0.132668	964.663
	0.133191	1804.17
	0.134043	999.221
	0.13497	1696.97
	0.135218	1450.54
	0.135538	1131.15
	0.135584	603.734
	0.135591	1370.49
	0.136116	961.574
	0.136448	1215.09
	0.136673	502.45
	0.136784	948.79
	0.136985	785.611
	0.138175	1599.36
	0.139265	2022.36
	0.140819	888.739
	0.140899	462.321
	0.141085	1382.96
	0.141204	2040.5
	0.142604	1099.41
	0.142812	1501.42
	0.142899	1901.58
	0.144688	782.991
	0.144759	1219.31
	0.145089	1507.5
	0.145244	467.991
	0.146177	691.553
	0.146251	912.344
	0.146476	1281.22
	0.14748	3204.06
	0.147598	1204.76
	0.148754	2328.02
	0.148789	1057.37
	0.149314	1419.72
	0.151338	699.563
	0.151791	399.949
	0.152296	960.837
	0.152336	1518.09
	0.152662	1377.06
	0.154412	1436.84
	0.155196	1224.55
	0.156557	1306.11
	0.157173	1076.47
	0.157762	1498.86
	0.15833	1524.29
	0.158715	680.889
	0.159477	1321.11
	0.161278	1338.76
	0.16136	1867.03
	0.161702	1111.58
	0.162027	616.736
	0.162864	981.592
	0.162897	555.821
	0.163482	673.45
	0.164373	455.212
	0.165162	1751.34
	0.165753	1765.54
	0.165776	1093.42
	0.166656	1089.03
	0.168243	1053.26
	0.169116	1485.79
	0.169562	1142.27
	0.171213	1082.17
	0.171894	601.566
	0.171997	1140.57
	0.172811	862.378
	0.172859	599.508
	0.17292	1266.88
	0.173507	1828.59
	0.173729	1214.91
	0.175105	979.889
	0.17746	1573.85
	0.178046	805.711
	0.178285	923.608
	0.180988	734.918
	0.182977	849.812
	0.185618	1200.87
	0.186356	885.008
	0.18668	873.356
	0.189486	365.957
	0.19135	1122.68
	0.191785	536.232
	0.194745	835.077
	0.195189	811.562
	0.195517	1022.05
	0.196484	1050.83
	0.196602	967.038
	0.197217	1382.66
	0.197803	973.838
	0.200374	760.06
	0.201028	1341.66
	0.209453	370.103
	0.210765	923.937
	0.212669	627.377
	0.2137	1321.79
	0.214598	1066.2
	0.216195	1004.03
	0.217586	1064.35
	0.218926	1403.37
	0.219813	1625.68
	0.220792	463.362
	0.221146	1822.6
	0.22227	1116.77
	0.223714	1283.37
	0.224184	1104.22
	0.224609	1205.12
	0.226138	951.927
	0.230552	1228.31
	0.230755	1208.2
	0.231683	803.393
	0.232136	902.836
	0.236108	1288.36
	0.237074	413.497
	0.237465	747.788
	0.238279	1871.02
	0.238336	654.953
	0.238765	1157.84
	0.240724	871.473
	0.241778	1103.75
	0.242764	746.486
	0.245536	1159.46
	0.251982	524.57
	0.252652	749.526
	0.253061	635.591
	0.259235	868.713
	0.261061	565.773
	0.263943	798.833
	0.264641	630.479
	0.266416	1090.75
	0.266661	1473.47
	0.268272	1289.53
	0.268999	925.842
	0.269387	545.292
	0.272672	680.707
	0.272689	488.503
	0.273668	539.565
	0.273899	641.142
	0.278529	973.333
	0.279696	713.976
	0.280492	981.064
	0.291395	1017.75
	0.291406	980.157
	0.300365	1492.88
	0.304479	1881.51
	0.306868	1127.55
	0.310124	1372.04
	0.313608	1358.27
	0.317414	666.453
	0.324733	538.865
	0.32785	195.289
	0.334819	2037.38
	0.343263	777.581
	0.347652	544.659
	0.350391	868.272
	0.357037	731.113
	0.36853	699.459
	0.433414	812.962
[truncated: 2 more columns]

## Sheet: SP Fig 3
SP Fig 3b	LM2	Average	SEM		SP Fig 3d		average	average	average	average	average	SEM	SEM	SEM	SEM	SEM
	pBabe	1	0				day 10	day 12	day 14	day 16	day 18	day 10	day 12	day 14	day 16	day 18
	pBabe-ALK4	3.6	0.8			pBABE	17.97	58.48	106.5	143.8	186.9	2.7	34.25	69.4	83.65	50.3
						pBABE ALK4	12.5	28.6	59.1	119	173.9	2.5	23.2	50.6	81.6	31.55
SP Fig 3a	231	Average	SEM
	shNTC	100	0		SP Fig 3e		Average	SEM
	shALK4	15.1	5.132			pBABE	67.21	10.43
	rALK4	255.1	17.71			ALK4	60.31	11.71
SP Fig 3j	HPNE	average	stdev		SP Fig 3h	pBABE	pBABE ALK4
	shNTC	100	0			46.1	4.4
	shALK4	16.33	12.38			44.8	5.6
						14.8	4.9
SP Fig 3c	4T1	Average	SEM			14.1	5.6
	pBabe	1	0			14.4	4
	pBabe-ALK4	5.1	0.4303			13	4.8
						4.7	4.1
						4.7	4.8
						5	13.4

## Sheet: SP Fig 4
SP Fig 4c	KC	AKC
Mean	0.6308	1.568
SEM	0.0727	0.3425
SP Fig 4d	KC	AKC
Mean	31.58	28.18
SEM	1.558	2.336

## Sheet: SP Fig 5
SP Fig 5d		Mean	SEM		SP Fig 5j	pBabe	pBabe-ALK4
	shNTC	100	0			60	12.5
	shALK4-1	24.3	3.6			66.6667	0
	shALK4-2	13.7	4.4			80	0
						100	0
SP Fig 5b	PANC1	Mean	SEM			80	11.7647
	shNTC	1.036	0.1393			80	16.6667
	shAlk4	0.1936	0.09494			60	20
						60	0
SP Fig 5f	MCF10A	Mean	SEM			60	20
	shNTC	100	20			60	14.2857
	shAlk4	167.8	25			60	0
						83.3333	16.7
SP Fig 5g	231	Mean	SEM			80
	shNTC	14.8	6.345			60
	shAlk4	89.4	19.64			75
	PANC-1	Mean	SEM
	shNTC	20.6	3.3
	shAlk4	50.4	3.9

[truncated: 11 more sheets: SP Fig 6, SP Fig 7, SP Fig 8, SP Fig 10, SP Fig 13, SP Fig 14, SP Fig 15, SP Fig 16, SP Fig 17, SP Fig 18, SP Fig 19]
